# Supplementary material for: Genetic risk factors have a substantial impact on healthy life years
Source: Nat Med. 2022 Sep 12;28(9):1893–901. doi: 10.1038/s41591-022-01957-2 (PMC9499866; doi:10.1038/s41591-022-01957-2)
Supplement: Supplementary file 3 — Supplementary Tables 1−16 [file 41591_2022_1957_MOESM3_ESM.xlsx]

## Sheet: ST1
Supplementary Table 1: Descriptive statistics for FinnGen and UK Biobank population included in the analyses
Cohort	N	Age at start of follow-up, Median (IQR)	Age at end of follow-up, Median (IQR)	Length of follow-up, Median (IQR)	Year of birth, Median (IQR)	Start of follow-up	End of follow-up
FinnGen	309136	15 (0-26.3)	62.2 (47.1-72.9)	47.3 (41.6-47.7)	1957 (1945.7-1972.3)	January 1st, 1972	August 31st, 2020
males	135396 (43.8%)	18.7 (4.9-29.7)	65.4 (52.2-74.5)	47.3 (41.9-47.7)	1953.3 (1942.3-1967.1)
females	173740 (56.2%)	11.8 (0-23.9)	59.2 (43.3-71.2)	47.3 (41.3-47.7)	1960.2 (1948.1-1976.2)
UKBB	426612	47.2 (39.5-52.4)	69.1 (61.7-74.2)	22.3 (22.3-22.3)	1950.8 (1945.6-1958.5)	January 1st, 1998	April 30th, 2020
males	195815 (45.9%)	47.6 (39.7-52.7)	69.4 (61.8-74.5)	22.3 (22.3-22.3)	1950.4 (1945.3-1958.3
females	230797 (54.1%)	46.8 (39.4-52)	68.9 (61.6-74)	22.3 (22.3-22.3)	1951.2 (1946-1958.6)

## Sheet: ST2
Supplementary Table 2: Disease phenotypes from the Global Burden of Disease mapped to FinnGen endpoints and ICD-10 codes
GBD Disease Name	FinnGen endpoints*	Regular expression to define diseases in UK Biobank based on ICD-10 codes	ICD-10 codes used to define disease phenotypes
Acne vulgaris	L12_ACNE	L70	L70
Acute glomerulonephritis	N14_ACUTENEPHRITIC|N14_RAPIDPROGNEPHRITIC	N00|N01	N00-N01
Age-related macular degeneration	H7_AMD	H353	H35.3
Alzheimer's disease and other dementias	F5_DEMENTIA	F00|F01|F02|F03	F00-F03
Anxiety disorders	F5_ALLANXIOUS	F41[0-9]|F40|F42	F40-F42
Aortic aneurysm	I9_AORTANEUR	I71[1-9]	I71.1-I71.9
Appendicitis	K11_APPENDACUT|K11_APPENDOTH	K35|K36|K37	K35-K37
Asthma	J10_ASTHMA_MAIN	J45|J46	J45-J46
Atrial fibrillation and flutter	I9_AF	I48	I48
Attention-deficit/hyperactivity disorder	F5_ADHD	F900	F90.0
Autism spectrum disorders	F5_AUTISM|F5_PERVASIVE	F84	F84
Benign prostatic hyperplasia	N14_PROSTHYPERPLA	N40	N40
Bipolar disorder	F5_MANIA|F5_BIPO	F30|F31	F30-F31
Bladder cancer	C3_BLADDER	C67	C67
Brain and central nervous system cancer	C3_BRAIN	C71	C71
Breast cancer	C3_BREAST	C50	C50
Cardiomyopathy and myocarditis	I9_CARDMYO|I9_MYOCARD	I42[0-9]|I43|I40|I41	I40-I43
Cataract	H7_CATARACTSENILE|H7_CATARACTOTHER	H25|H26	H25-H26
Cervical cancer	C3_CERVIX_UTERI	C53	C53
Chronic kidney disease	N14_CHRONEPHROPATH|N14_CHRONKIDNEYDIS|N14_NEPHROTICSYND|N14_NEPHRITICNAS|N14_ISOLPROTEINURIA|N14_NEPHROPATHYHER|N14_GLOMEINOTH	N03|N18|Z992|Y841|N04|N05|N06|N07|N08	N03-N08, N18, Y84.1, Z99.2
Chronic obstructive pulmonary disease	J10_COPD	J43|J44	J43-J44
Cirrhosis and other chronic liver diseases	K11_ALCOLIV|K11_TOXLIV|K11_FIBROCHIRLIV|K11_OTHINFLIV|K11_DISLIVOTH|K11_LIVDISINOTH	K70|K71|K74|K75|K76|K77	K70-K71, K74-K77
Colon and rectum cancer	C3_COLORECTAL	C18|C19|C20	C18-C20
Conduct disorder	F5_CONDUCT	F91	F91
Diabetes mellitus type 1	T1D_STRICT	E10	E10
Diabetes mellitus type 2	T2D_WIDE	E11	E11
Eating disorders	F5_EATING	F50	F50
Endocarditis	I9_ENDOCARD	I33|I38|I39	I33, I38, I39
Endometriosis	N14_ENDOMETRIOSIS	N80[0-9]	N80
Gallbladder and biliary diseases	K11_CHOLELITH|K11_CHOLECYST|K11_GALLBLAOTH|K11_CHOLANGI|K11_BILIAOTH	K80|K81|K82|K83	K80-K83
Gastritis and duodenitis	K11_ACUTGASTR|K11_ALCGASTR|K11_CHRONGASTR|K11_OTHGASTR	K29[0-9]	K29
Gastroesophageal reflux disease	K11_REFLUX|K11_BARRET	K21|K227	K21, K22.7
Genital prolapse	N14_FEMGENPROL	N81	N81
Glaucoma	H7_GLAUCOMA	H4[0-2]	H40-H42
Gout	GOUT	M10	M10
Hemoglobinopathies and hemolytic anemias	D3_HAEMOLYTICANAEMIA|D3_HEREDHAEMOLYTICANAEMIAOTHER|D3_THALASSAEMIA|D3_SICKLECELLDIS|D3_ACQHAEMOLYTICANAEMIA	D55|D56|D57|D58|D59	D55-D59
Hodgkin lymphoma	CD2_HODGKIN_LYMPHOMA	C81	C81
Hypertensive heart disease	I9_HYPTENSHD	I11	I11
Idiopathic epilepsy	G6_EPLEPSY	G40	G40
Inflammatory bowel disease	K11_IBD|K11_OTHENTERCOL	K50|K51|K52	K50-K52
Inguinal, femoral, and abdominal hernia	K11_HERNIA	K4[0-6]	K40-K46
Interstitial lung disease and pulmonary sarcoidosis	J10_OTHERINSTPULM|D3_SARCOIDOSIS	J84|D86	J84, D86
Intracerebral hemorrhage	I9_ICH|I9_OTHINTRACRA	I61|I62	I61-I62
Ischemic heart disease	I9_MI|I9_MI_COMPLICATIONS|I9_POSTAMI|I9_CORATHER|I9_REVASC	I21|I22|I23|I253|I25|I24|Z951|T822	I21-I25, Z95.1, T82.2
Ischemic stroke	I9_STR_EXH	I63|I64	I63-I64
Kidney cancer	C3_KIDNEY_NOTRENALPELVIS|C3_RENAL_PELVIS	C64|C65	C64-65
Leukemia	CD2_LYMPHOID_LEUKAEMIA|CD2_MYELOID_LEUKAEMIA|CD2_MONOCYTIC_LEUKAEMIA|CD2_OTHER_LEUKAEMIA_SPECIFIED|CD2_LEUKAEMIA_NAS|CD2_PRIMARY_LYMPHOID_HEMATOPOIETIC_NAS	C91|C92|C93|C94|C95|C96	C91-C96
Lip and oral cavity cancer	C3_LIP|C3_BASEOFTONGUE|C3_TONGUENAS|C3_GUM|C3_FLOOROFMOUTH|C3_PALATE|C3_MOUTHNAS|C3_PAROTIDGLAND|C3_SALIVARYNAS|C3_TONSIL|C3_OROPHARYNG|C3_LIP_ORAL_PHARYNX_NAS|C3_PIRIFORMSINUS	C00|C01|C02|C03|C04|C05|C06|C07|C08|C09|C10|C14|C12	C00-C10, C12, C14
Liver cancer	C3_LIVER_INTRAHEPATIC_BILE_DUCTS	C22	C22
Low back pain	M13_LOWBACKPAINORANDSCIATICA	M54[3-5]	M54.3-M54.5
Lower_extremity_peripheral_arterial_disease	I9_PAD	E105|E115|E125|E135|E145|I702|I739	E10.5, E11.5, E12.5, E13.5, E14.5, I70.2, I73.9
Major depressive disorder	F5_DEPRESSIO	F32|F33	F32, F33
Malignant skin melanoma	C3_MELANOMA_SKIN	C43	C43
Migraine	MIGRAINE_TRIPTAN	G43	G43
Multiple myeloma	CD2_MULTIPLE_MYELOMA_PLASMA_CELL	C90	C90
Multiple sclerosis	G6_MS	G35	G35
Neck pain	M13_CERVICALGIA	M542	M54.2
Non-Hodgkin lymphoma	CD2_FOLLICULAR_LYMPHOMA|CD2_NONFOLLICULAR_LYMPHOMA|CD2_TNK_LYMPHOMA|CD2_NONHODGKIN_NAS|CD2_OTHER_SPECIAL_TNK_LYMPHOMA|CD2_PRIMARY_LYMPHOID_HEMATOPOIETIC_NAS	C82|C83|C84|C85|C86|C96	C82-C86, C96
Non-melanoma skin cancer	C3_OTHER_SKIN	C44	C44
Non-rheumatic valvular heart disease	I9_NONRHEVALV	I34|I35|I36|I37	I34-I37
Osteoarthritis	M13_ARTHTROSIS_COX_PRIM_ICD10|M13_ARTHROSIS_KNEE_PRIM_ICD10	M16[0-1]|M17[0-1]	M16.0-M16.1, M17.0-M17.1
Ovarian cancer	C3_OVARY	C56	C56
Pancreatic cancer	C3_PANCREAS	C25	C25
Pancreatitis	K11_ACUTPANC|K11_CHRONPANC|K11_PANCOTH	K85|K86[0-9]	K85-K86
Paralytic ileus and intestinal obstruction	K11_ILEUS	K56[0-7]	K56.0-K56.7
Parkinson's disease	G6_PARKINSON	G20	G20
Peptic ulcer disease	K11_GASTRODUOULC	K25|K26|K27|K28	K25-K28
Prostate cancer	C3_PROSTATE	C61	C61
Psoriasis	L12_PSORIASIS	L40	L40
Rheumatic heart disease	I9_RHEUFEV	I01|I020|I00|I029|I0[5-9]	I00-I01, I02.0, I02.9, I05-I09
Rheumatoid arthritis	RHEUMA_SEROPOS|RHEUMA_SERONEG|JUVEN_ARTHR|ARTHRO_SPEC|RHEU_ARTHRITIS_OTH	J990|M05|M060|M08|M09|M120|M122|M123|M125|M128|M130|M131|M13[8-9]	J99.0, M05, M06.0, M08-M09, M12.0, M12.2, M12.3, M12.5, M12.8, M13.0, M13.1, M13.8-M13.9
Schizophrenia	F5_SCHZPHR|F5_SCHIZOAFF	F20|F25	F20, F25
Stomach cancer	C3_STOMACH	C16	C16
Subarachnoid hemorrhage	I9_SAH	I60	I60
Substance use disorders	KRA_PSY_SUBSTANCE	F1	F1
Tension-type headache	G6_HEADACHE	G44	G44
Thyroid cancer	C3_THYROID_GLAND	C73	C73
Tracheal, bronchus, and lung cancer	C3_BRONCHUS_LUNG|C3_TRACHEA	C34|C33	C33-C34
Uterine cancer	C3_CORPUS_UTERI	C54	C54
Vascular intestinal disorders	K11_VASCINT	K55	K55
*For exact definitions of the endpoints, see https://www.finngen.fi/en/researchers/clinical-endpoints or search in https://risteys.finngen.fi/

## Sheet: ST3
Supplementary Table 3. Disability-adjusted life years (DALYs), years lost due to disability (YLDs), years of life lost (YLLs), and incident cases per 100 000 inhabitants in Finland 2019 for the analyzed diseases by sex
Sex	Disease	DALYs / 100,000	DALYs (% of population DALYs)	YLLs / 100,000	YLLs (% of population YLLs)	YLDs / 100,000	YLDs (% of population YLDs)	Incident cases / 100,000	Prevalence (%)
Both	Ischemic heart disease	3481.2	11.529	3481.2	20.988	128.9	0.906	536	4.01
Both	Low back pain	1254.2	4.154	1254.2	0	1254.2	8.817	3353.9	11.295
Both	Substance use disorders	989.5	3.277	989.5	3.482	433.4	3.047	1427	3.219
Both	Ischemic stroke	970	3.213	970	4.846	196.1	1.378	122.4	1.297
Both	Diabetes mellitus type 2	908.7	3.009	908.7	0.793	782.1	5.498	401	10.453
Both	Tracheal, bronchus, and lung cancer	893.1	2.958	893.1	5.505	13.9	0.098	56.3	0.091
Both	Alzheimer's disease and other dementias	796	2.636	796	3.435	247.3	1.739	230.7	1.662
Both	Chronic obstructive pulmonary disease	680.5	2.254	680.5	2.659	255.7	1.798	278.8	4.399
Both	Major depressive disorder	661.8	2.192	661.8	0	661.8	4.652	4876.9	3.322
Both	Migraine	648.8	2.149	648.8	0	648.8	4.562	1076.5	17.353
Both	Cirrhosis and other chronic liver diseases	589.2	1.951	589.2	3.618	11.3	0.079	20.3	12.244
Both	Neck pain	552.1	1.828	552.1	0	552.1	3.882	786.5	5.63
Both	Colon and rectum cancer	521.8	1.728	521.8	3.043	35.7	0.251	68.7	0.391
Both	Osteoarthritis	477.3	1.581	477.3	0	477.3	3.355	830.7	13.006
Both	Pancreatic cancer	448.2	1.484	448.2	2.773	5.3	0.037	26.9	0.026
Both	Breast cancer	432.9	1.434	432.9	2.322	61.9	0.435	79.3	0.917
Both	Prostate cancer	404.6	1.34	404.6	2.05	77.2	0.543	110.2	0.926
Both	Anxiety disorders	389.4	1.29	389.4	0	389.4	2.738	573.8	4.143
Both	Intracerebral hemorrhage	346.6	1.148	346.6	1.965	32.8	0.231	29.7	0.232
Both	Hypertensive heart disease	320.5	1.062	320.5	1.871	21.7	0.152	0	0.27
Both	Atrial fibrillation and flutter	292.4	0.968	292.4	0.888	150.6	1.059	118.4	1.946
Both	Asthma	289.2	0.958	289.2	0.163	263.3	1.851	387.1	6.906
Both	Cardiomyopathy and myocarditis	269.5	0.893	269.5	1.597	14.5	0.102	25.9	0.148
Both	Psoriasis	236.1	0.782	236.1	0	236.1	1.66	244	2.785
Both	Chronic kidney disease	231.5	0.767	231.5	0.918	84.9	0.597	431	9.675
Both	Bipolar disorder	213.8	0.708	213.8	0	213.8	1.503	60.2	1.012
Both	Parkinson's disease	208	0.689	208	1.033	43	0.302	33.7	0.306
Both	Non-Hodgkin lymphoma	202	0.669	202	1.148	18.6	0.131	24.3	0.134
Both	Non-rheumatic valvular heart disease	200.4	0.664	200.4	1.174	13	0.091	67.5	1.144
Both	Schizophrenia	198.2	0.656	198.2	0	198.2	1.393	13.4	0.316
Both	Stomach cancer	196.2	0.65	196.2	1.201	4.3	0.031	15.6	0.034
Both	Brain and central nervous system cancer	195.5	0.647	195.5	1.165	9.4	0.066	18.6	0.11
Both	Aortic aneurysm	186.5	0.618	186.5	1.167	0	0	0	0
Both	Subarachnoid hemorrhage	175.5	0.581	175.5	0.922	28.2	0.198	28.7	0.205
Both	Liver cancer	171.7	0.569	171.7	1.055	3.2	0.023	12.1	0.022
Both	Kidney cancer	171.4	0.568	171.4	1.021	8.4	0.059	21	0.106
Both	Ovarian cancer	161.3	0.534	161.3	0.971	6.2	0.044	11.4	0.045
Both	Leukemia	157.2	0.521	157.2	0.916	11	0.077	17.6	0.092
Both	Idiopathic epilepsy	140.6	0.466	140.6	0.326	88.5	0.622	37.7	0.404
Both	Rheumatoid arthritis	124.4	0.412	124.4	0.161	98.7	0.694	40.4	0.768
Both	Multiple myeloma	117.6	0.39	117.6	0.697	6.3	0.044	9.6	0.031
Both	Diabetes mellitus type 1	107.9	0.357	107.9	0.191	77.4	0.544	23.2	1.112
Both	Gastroesophageal reflux disease	106.2	0.352	106.2	0	106.2	0.747	5050.4	13.955
Both	Bladder cancer	104.9	0.347	104.9	0.594	10	0.07	18.4	0.11
Both	Malignant skin melanoma	99.6	0.33	99.6	0.545	12.6	0.088	26.9	0.212
Both	Acne vulgaris	90.6	0.3	90.6	0	90.6	0.637	1997.6	4.268
Both	Interstitial lung disease and pulmonary sarcoidosis	89	0.295	89	0.483	11.9	0.084	60.2	0.119
Both	Gallbladder and biliary diseases	87.6	0.29	87.6	0.26	46.1	0.324	684.9	2.238
Both	Pancreatitis	85.1	0.282	85.1	0.499	5.4	0.038	49.2	0.081
Both	Eating disorders	82.4	0.273	82.4	0.004	81.8	0.575	171.9	0.388
Both	Benign prostatic hyperplasia	81.9	0.271	81.9	0	81.9	0.576	402.1	4.139
Both	Tension-type headache	78.9	0.261	78.9	0	78.9	0.554	10946.7	34.478
Both	Uterine cancer	77.8	0.258	77.8	0.426	9.8	0.069	19.6	0.145
Both	Autism spectrum disorders	77.3	0.256	77.3	0	77.3	0.543	5.9	0.515
Both	Paralytic ileus and intestinal obstruction	67.6	0.224	67.6	0.405	2.9	0.02	231.4	0.01
Both	Inflammatory bowel disease	62.6	0.207	62.6	0.065	52.2	0.367	27.1	0.361
Both	Vascular intestinal disorders	58.7	0.195	58.7	0.354	2.2	0.015	41.2	0.008
Both	Peptic ulcer disease	58.7	0.194	58.7	0.347	3.2	0.023	29.9	0.065
Both	Lower extremity peripheral arterial disease	58.2	0.193	58.2	0.256	17.2	0.121	338	4.114
Both	Multiple sclerosis	57.2	0.189	57.2	0.19	26.9	0.189	2.6	0.108
Both	Lip and oral cavity cancer	56.7	0.188	56.7	0.335	3.3	0.023	7.4	0.035
Both	Conduct disorder	47.1	0.156	47.1	0	47.1	0.331	130.3	0.387
Both	Cervical cancer	42.7	0.141	42.7	0.255	2	0.014	4.3	0.023
Both	Cataract	42.2	0.14	42.2	0	42.2	0.296	0	0.854
Both	Inguinal, femoral, and abdominal hernia	38.7	0.128	38.7	0.086	25	0.176	156.9	0.38
Both	Gout	34.8	0.115	34.8	0	34.8	0.245	140.5	1.139
Both	Gastritis and duodenitis	26.6	0.088	26.6	0.051	18.5	0.13	344.4	0.459
Both	Thyroid cancer	24.6	0.081	24.6	0.134	3.3	0.023	6.6	0.052
Both	Endometriosis	21.5	0.071	21.5	0	21.5	0.151	29.1	0.234
Both	Age-related macular degeneration	18.8	0.062	18.8	0	18.8	0.132	0	0.201
Both	Non-melanoma skin cancer	16.6	0.055	16.6	0.099	0.8	0.006	85.5	0.019
Both	Rheumatic heart disease	16.3	0.054	16.3	0.089	2.1	0.015	2.7	0.035
Both	Glaucoma	15.8	0.052	15.8	0	15.8	0.111	0	0.139
Both	Hemoglobinopathies and hemolytic anemias	15.6	0.052	15.6	0.038	9.6	0.067	156.1	17.043
Both	Hodgkin lymphoma	15.2	0.05	15.2	0.081	2.3	0.016	3.6	0.028
Both	Attention-deficit/hyperactivity disorder	14.3	0.047	14.3	0	14.3	0.1	56.6	1.173
Both	Endocarditis	13.7	0.045	13.7	0.082	0.5	0.004	22.4	0.006
Both	Genital prolapse	9.3	0.031	9.3	0	9.3	0.065	281.8	3.043
Both	Appendicitis	6.3	0.021	6.3	0.022	2.8	0.02	234	0.009
Both	Acute glomerulonephritis	0.1	0	0.1	0.001	0	0	2.2	0
Female	Ischemic heart disease	2647.1	8.767	2647.1	15.985	94	0.661	428.8	3.064
Female	Low back pain	1426.8	4.725	1426.8	0	1426.8	10.031	3764.4	12.979
Female	Ischemic stroke	1084.1	3.59	1084.1	5.255	244.8	1.721	135.7	1.543
Female	Alzheimer's disease and other dementias	1066.9	3.533	1066.9	4.585	334.5	2.352	306.1	2.235
Female	Diabetes mellitus type 2	917.3	3.038	917.3	0.654	812.8	5.714	401.3	10.803
Female	Migraine	857.5	2.84	857.5	0	857.5	6.029	1357.8	22.737
Female	Breast cancer	849.2	2.812	849.2	4.555	121.6	0.855	155.9	1.802
Female	Major depressive disorder	811.6	2.688	811.6	0	811.6	5.706	6029.7	4.108
Female	Neck pain	682	2.259	682	0	682	4.794	900.9	6.999
Female	Osteoarthritis	628.6	2.082	628.6	0	628.6	4.42	1016.6	16.72
Female	Tracheal, bronchus, and lung cancer	597.5	1.979	597.5	3.678	10	0.07	39.4	0.069
Female	Substance use disorders	496.8	1.645	496.8	1.416	270.7	1.903	908.6	2.007
Female	Chronic obstructive pulmonary disease	482.9	1.599	482.9	1.681	214.4	1.507	204	3.564
Female	Colon and rectum cancer	467.1	1.547	467.1	2.722	32.4	0.228	63.2	0.36
Female	Anxiety disorders	462.2	1.531	462.2	0	462.2	3.249	612.9	4.958
Female	Pancreatic cancer	432.6	1.433	432.6	2.674	5.5	0.039	28.1	0.027
Female	Hypertensive heart disease	347.8	1.152	347.8	2.063	18.2	0.128	0	0.23
Female	Asthma	341.8	1.132	341.8	0.219	306.9	2.158	449.7	8.103
Female	Ovarian cancer	318.3	1.054	318.3	1.916	12.2	0.086	22.5	0.088
Female	Cirrhosis and other chronic liver diseases	311.8	1.033	311.8	1.901	8.1	0.057	14.5	10.054
Female	Intracerebral hemorrhage	311.2	1.031	311.2	1.722	36.2	0.255	30.1	0.242
Female	Atrial fibrillation and flutter	289.9	0.96	289.9	1.049	122.4	0.861	103.7	1.606
Female	Chronic kidney disease	248.6	0.823	248.6	0.959	95.5	0.671	543.5	11.454
Female	Bipolar disorder	235.6	0.78	235.6	0	235.6	1.656	63.9	1.126
Female	Psoriasis	228.9	0.758	228.9	0	228.9	1.609	240.4	2.723
Female	Non-rheumatic valvular heart disease	212.8	0.705	212.8	1.227	16.8	0.118	81.6	1.36
Female	Schizophrenia	196.6	0.651	196.6	0	196.6	1.382	13.1	0.318
Female	Subarachnoid hemorrhage	191.6	0.635	191.6	0.982	34.7	0.244	31.5	0.24
Female	Rheumatoid arthritis	184.8	0.612	184.8	0.222	149.3	1.05	58.8	1.165
Female	Non-Hodgkin lymphoma	175.5	0.581	175.5	0.998	16.2	0.114	22.3	0.121
Female	Brain and central nervous system cancer	170.6	0.565	170.6	1.001	10.7	0.075	20.5	0.134
Female	Parkinson's disease	169.2	0.56	169.2	0.807	40.3	0.283	29.3	0.29
Female	Stomach cancer	160.5	0.531	160.5	0.982	3.7	0.026	13.5	0.029
Female	Uterine cancer	153.6	0.509	153.6	0.84	19.4	0.136	38.6	0.286
Female	Kidney cancer	136.7	0.453	136.7	0.809	7.4	0.052	18.4	0.095
Female	Leukemia	134.6	0.446	134.6	0.784	9.3	0.066	15.6	0.081
Female	Cardiomyopathy and myocarditis	133.1	0.441	133.1	0.78	8.5	0.06	21.3	0.074
Female	Idiopathic epilepsy	127.3	0.421	127.3	0.246	88	0.619	35.9	0.406
Female	Eating disorders	122.3	0.405	122.3	0.003	121.9	0.857	130.5	0.581
Female	Liver cancer	116	0.384	116	0.711	2.4	0.017	8.8	0.016
Female	Gastroesophageal reflux disease	115.4	0.382	115.4	0	115.4	0.811	5438.9	15.252
Female	Aortic aneurysm	113.8	0.377	113.8	0.712	0	0	0	0
Female	Multiple myeloma	109.5	0.363	109.5	0.65	5.7	0.04	9	0.028
Female	Gallbladder and biliary diseases	106.6	0.353	106.6	0.274	62.9	0.442	916.5	3.056
Female	Acne vulgaris	105.2	0.349	105.2	0	105.2	0.74	2309.6	4.987
Female	Tension-type headache	94.6	0.313	94.6	0	94.6	0.665	11246.6	35.52
Female	Diabetes mellitus type 1	91.7	0.304	91.7	0.106	74.9	0.526	21.6	1.068
Female	Cervical cancer	84.3	0.279	84.3	0.503	4	0.028	8.6	0.046
Female	Multiple sclerosis	72.5	0.24	72.5	0.224	36.7	0.258	3.3	0.149
Female	Malignant skin melanoma	72.5	0.24	72.5	0.382	11.4	0.08	24.3	0.197
Female	Interstitial lung disease and pulmonary sarcoidosis	69.8	0.231	69.8	0.37	10.7	0.075	52.9	0.107
Female	Paralytic ileus and intestinal obstruction	67.2	0.223	67.2	0.401	3.2	0.022	259.3	0.011
Female	Vascular intestinal disorders	67.1	0.222	67.1	0.405	2.3	0.016	45.6	0.008
Female	Inflammatory bowel disease	61.4	0.203	61.4	0.068	50.5	0.355	24	0.344
Female	Lower extremity peripheral arterial disease	60.3	0.2	60.3	0.246	21	0.147	392	5.111
Female	Bladder cancer	53	0.176	53	0.303	4.6	0.033	8.5	0.049
Female	Cataract	50.1	0.166	50.1	0	50.1	0.352	0	1.095
Female	Lip and oral cavity cancer	42.7	0.141	42.7	0.251	2.6	0.018	6	0.027
Female	Endometriosis	42.5	0.141	42.5	0	42.5	0.299	57.4	0.461
Female	Peptic ulcer disease	42.2	0.14	42.2	0.246	2.9	0.02	26	0.056
Female	Pancreatitis	39.7	0.131	39.7	0.223	4.1	0.029	42.4	0.059
Female	Conduct disorder	31.5	0.104	31.5	0	31.5	0.221	93	0.26
Female	Thyroid cancer	27.9	0.093	27.9	0.149	4.1	0.029	8.6	0.068
Female	Autism spectrum disorders	27.6	0.092	27.6	0	27.6	0.194	2.1	0.186
Female	Inguinal, femoral, and abdominal hernia	26.3	0.087	26.3	0.077	14	0.098	65.9	0.214
Female	Age-related macular degeneration	24	0.079	24	0	24	0.169	0	0.257
Female	Gastritis and duodenitis	23.5	0.078	23.5	0.023	19.8	0.139	368.8	0.482
Female	Hemoglobinopathies and hemolytic anemias	22.6	0.075	22.6	0.041	16.2	0.114	250.1	27.383
Female	Rheumatic heart disease	20	0.066	20	0.11	2.5	0.017	3.3	0.042
Female	Genital prolapse	18.3	0.061	18.3	0	18.3	0.129	556.1	6.005
Female	Gout	15.9	0.053	15.9	0	15.9	0.112	72.3	0.534
Female	Glaucoma	15.8	0.052	15.8	0	15.8	0.111	0	0.149
Female	Hodgkin lymphoma	12.7	0.042	12.7	0.066	2.1	0.015	3.3	0.026
Female	Non-melanoma skin cancer	11.5	0.038	11.5	0.069	0.6	0.004	74.7	0.012
Female	Endocarditis	9.7	0.032	9.7	0.058	0.4	0.003	16.9	0.005
Female	Attention-deficit/hyperactivity disorder	6	0.02	6	0	6	0.042	21.8	0.497
Female	Appendicitis	5	0.017	5	0.015	2.6	0.018	216.9	0.008
Female	Acute glomerulonephritis	0.2	0.001	0.2	0.001	0	0	2.3	0
Female	Benign prostatic hyperplasia	0	0	0	0	0	0	0	0
Female	Prostate cancer	0	0	0	0	0	0	0	0
Male	Ischemic heart disease	4337.9	14.366	4337.9	26.127	164.8	1.159	646.1	4.982
Male	Substance use disorders	1495.6	4.953	1495.6	5.603	600.6	4.223	1959.5	4.463
Male	Tracheal, bronchus, and lung cancer	1196.8	3.964	1196.8	7.381	18	0.127	73.6	0.114
Male	Low back pain	1076.9	3.566	1076.9	0	1076.9	7.571	2932.2	9.565
Male	Diabetes mellitus type 2	899.8	2.98	899.8	0.935	750.5	5.276	400.7	10.093
Male	Chronic obstructive pulmonary disease	883.4	2.926	883.4	3.664	298.2	2.097	355.5	5.256
Male	Cirrhosis and other chronic liver diseases	874.1	2.895	874.1	5.382	14.5	0.102	26.3	14.494
Male	Ischemic stroke	852.9	2.825	852.9	4.425	146.1	1.027	108.8	1.045
Male	Prostate cancer	820.1	2.716	820.1	4.155	156.5	1.1	223.3	1.877
Male	Colon and rectum cancer	577.9	1.914	577.9	3.373	39.1	0.275	74.3	0.423
Male	Alzheimer's disease and other dementias	517.7	1.715	517.7	2.254	157.8	1.109	153.3	1.072
Male	Major depressive disorder	507.9	1.682	507.9	0	507.9	3.57	3692.8	2.515
Male	Pancreatic cancer	464.2	1.537	464.2	2.874	5.1	0.036	25.6	0.025
Male	Migraine	434.5	1.439	434.5	0	434.5	3.055	787.6	11.824
Male	Neck pain	418.7	1.387	418.7	0	418.7	2.944	669	4.224
Male	Cardiomyopathy and myocarditis	409.6	1.357	409.6	2.436	20.6	0.145	30.6	0.223
Male	Intracerebral hemorrhage	382.8	1.268	382.8	2.214	29.3	0.206	29.3	0.222
Male	Osteoarthritis	321.8	1.066	321.8	0	321.8	2.262	639.7	9.191
Male	Anxiety disorders	314.7	1.042	314.7	0	314.7	2.212	533.6	3.306
Male	Atrial fibrillation and flutter	295	0.977	295	0.723	179.6	1.263	133.6	2.295
Male	Hypertensive heart disease	292.6	0.969	292.6	1.674	25.2	0.177	0	0.311
Male	Aortic aneurysm	261.1	0.865	261.1	1.635	0	0	0	0
Male	Parkinson's disease	247.8	0.821	247.8	1.265	45.7	0.321	38.2	0.322
Male	Psoriasis	243.6	0.807	243.6	0	243.6	1.713	247.6	2.848
Male	Asthma	235.2	0.779	235.2	0.105	218.4	1.536	322.8	5.676
Male	Stomach cancer	232.9	0.771	232.9	1.427	5	0.035	17.8	0.04
Male	Non-Hodgkin lymphoma	229.3	0.759	229.3	1.303	21.1	0.149	26.3	0.149
Male	Liver cancer	228.9	0.758	228.9	1.408	4.1	0.029	15.5	0.029
Male	Brain and central nervous system cancer	221.1	0.732	221.1	1.333	8.2	0.058	16.6	0.086
Male	Chronic kidney disease	213.9	0.708	213.9	0.876	74	0.52	315.5	7.849
Male	Kidney cancer	207.2	0.686	207.2	1.238	9.4	0.066	23.7	0.118
Male	Schizophrenia	199.8	0.662	199.8	0	199.8	1.404	13.7	0.313
Male	Bipolar disorder	191.5	0.634	191.5	0	191.5	1.346	56.3	0.896
Male	Non-rheumatic valvular heart disease	187.8	0.622	187.8	1.119	9.1	0.064	53	0.922
Male	Leukemia	180.5	0.598	180.5	1.051	12.7	0.089	19.6	0.104
Male	Benign prostatic hyperplasia	166	0.55	166	0	166	1.167	815.1	8.39
Male	Subarachnoid hemorrhage	158.9	0.526	158.9	0.86	21.5	0.151	25.8	0.168
Male	Bladder cancer	158.2	0.524	158.2	0.893	15.6	0.109	28.4	0.173
Male	Idiopathic epilepsy	154.2	0.511	154.2	0.409	89	0.626	39.6	0.402
Male	Pancreatitis	131.8	0.437	131.8	0.784	6.7	0.047	56.3	0.104
Male	Autism spectrum disorders	128.3	0.425	128.3	0	128.3	0.902	9.9	0.852
Male	Malignant skin melanoma	127.6	0.422	127.6	0.712	13.8	0.097	29.5	0.227
Male	Multiple myeloma	125.9	0.417	125.9	0.745	6.9	0.049	10.3	0.034
Male	Diabetes mellitus type 1	124.5	0.412	124.5	0.279	80	0.563	24.8	1.158
Male	Interstitial lung disease and pulmonary sarcoidosis	108.7	0.36	108.7	0.598	13.2	0.093	67.6	0.131
Male	Gastroesophageal reflux disease	96.8	0.32	96.8	0	96.8	0.68	4651.3	12.623
Male	Acne vulgaris	75.6	0.25	75.6	0	75.6	0.532	1677.1	3.53
Male	Peptic ulcer disease	75.5	0.25	75.5	0.45	3.6	0.025	33.9	0.075
Male	Lip and oral cavity cancer	71.2	0.236	71.2	0.42	4.1	0.029	8.8	0.043
Male	Gallbladder and biliary diseases	68.1	0.225	68.1	0.245	28.9	0.203	446.9	1.398
Male	Paralytic ileus and intestinal obstruction	68	0.225	68	0.41	2.6	0.018	202.9	0.009
Male	Inflammatory bowel disease	63.9	0.212	63.9	0.063	53.9	0.379	30.3	0.377
Male	Conduct disorder	63.1	0.209	63.1	0	63.1	0.444	168.6	0.518
Male	Tension-type headache	62.7	0.208	62.7	0	62.7	0.441	10638.7	33.407
Male	Rheumatoid arthritis	62.4	0.207	62.4	0.097	46.8	0.329	21.6	0.361
Male	Lower extremity peripheral arterial disease	56	0.186	56	0.267	13.4	0.094	282.5	3.09
Male	Gout	54.2	0.179	54.2	0	54.2	0.381	210.5	1.761
Male	Inguinal, femoral, and abdominal hernia	51.4	0.17	51.4	0.095	36.3	0.256	250.3	0.55
Male	Vascular intestinal disorders	50.2	0.166	50.2	0.301	2	0.014	36.7	0.007
Male	Multiple sclerosis	41.5	0.137	41.5	0.155	16.7	0.117	1.9	0.066
Male	Eating disorders	41.4	0.137	41.4	0.004	40.7	0.286	214.4	0.191
Male	Cataract	34	0.113	34	0	34	0.239	0	0.606
Male	Gastritis and duodenitis	29.9	0.099	29.9	0.079	17.2	0.121	319.4	0.436
Male	Attention-deficit/hyperactivity disorder	22.7	0.075	22.7	0	22.7	0.16	92.4	1.868
Male	Non-melanoma skin cancer	21.9	0.073	21.9	0.131	1.1	0.007	96.6	0.025
Male	Thyroid cancer	21.2	0.07	21.2	0.118	2.4	0.017	4.6	0.035
Male	Endocarditis	17.8	0.059	17.8	0.107	0.6	0.004	28.1	0.008
Male	Hodgkin lymphoma	17.7	0.059	17.7	0.096	2.5	0.017	3.8	0.03
Male	Glaucoma	15.8	0.052	15.8	0	15.8	0.111	0	0.129
Male	Age-related macular degeneration	13.6	0.045	13.6	0	13.6	0.095	0	0.144
Male	Rheumatic heart disease	12.6	0.042	12.6	0.068	1.7	0.012	2.1	0.027
Male	Hemoglobinopathies and hemolytic anemias	8.4	0.028	8.4	0.035	2.8	0.02	59.5	6.422
Male	Appendicitis	7.6	0.025	7.6	0.029	3	0.021	251.5	0.01
Male	Breast cancer	5.2	0.017	5.2	0.029	0.7	0.005	0.7	0.007
Male	Acute glomerulonephritis	0.1	0	0.1	0.001	0	0	2.2	0
Male	Cervical cancer	0	0	0	0	0	0	0	0
Male	Endometriosis	0	0	0	0	0	0	0	0
Male	Genital prolapse	0	0	0	0	0	0	0	0
Male	Ovarian cancer	0	0	0	0	0	0	0	0
Male	Uterine cancer	0	0	0	0	0	0	0	0

## Sheet: ST4
Supplementary Table 4: Common variants included in the analysis
Variant ID	Rsid	Chromosome	Position (GRCh38)	Reference Allele	Minor allele	Minor allele frequency in FinnGen	Proportion of individuals in FinnGen with 0 copies of effect allele	Proportion of individuals in FinnGen with 1 copies of effect allele	Proportion of individuals in FinnGen with 2 copies of effect allele	Nearest Genes	Enrichment Finnish vs NFSEE	Associated diseases after shrinkage
chr1_2595307_A_G	rs3748816	1	2595307	A	G	0.369	0.398	0.465	0.136	MMEL1	1.122	Non Hodgkin lymphoma
chr1_3159033_A_G	rs10218452	1	3159033	A	G	0.245	0.571	0.369	0.06	PRDM16	1.07	Migraine
chr1_10736490_G_A	rs17035646	1	10736490	G	A	0.396	0.365	0.477	0.158	CASZ1	1.217	Atrial fibrillation and flutter, Hypertensive heart disease
chr1_11193760_C_T	rs147660927	1	11193760	C	T	0.041	0.919	0.079	0.002	ANGPTL7,MTOR	85.746	Glaucoma
chr1_11835738_G_A	rs55857306	1	11835738	G	A	0.145	0.732	0.247	0.021	CLCN6	0.969	Ischemic heart disease
chr1_15445717_C_T	rs121909293	1	15445717	C	T	0.021	0.958	0.041	0.001	CTRC	5.388	Pancreatitis
chr1_17444983_C_T	rs11203390	1	17444983	C	T	0.387	0.376	0.474	0.15	RCC2	1.089	Non melanoma skin cancer
chr1_19845021_G_T	rs10737481	1	19845021	G	T	0.49	0.261	0.498	0.241	RNF186	0.938	Inflammatory bowel disease
chr1_22096228_G_A	rs10917151	1	22096228	G	A	0.17	0.69	0.281	0.029	CDC42	1.139	Endometriosis, Genital prolapse
chr1_24968116_C_T	rs7542079	1	24968116	C	T	0.438	0.317	0.491	0.193	RUNX3	1.136	Psoriasis
chr1_26661155_A_G	rs193084249	1	26661155	A	G	0.039	0.924	0.074	0.002	ARID1A	1.533	Gout, Ischemic heart disease
chr1_37950638_T_C	rs72661887	1	37950638	T	C	0.462	0.29	0.495	0.214	INPP5B	1.245	Colon and rectum cancer, Ischemic heart disease
chr1_39158708_T_C	rs11205698	1	39158708	T	C	0.277	0.523	0.401	0.076	MACF1	1.063	Diabetes mellitus type 2
chr1_39571175_G_C	rs2293476	1	39571175	G	C	0.213	0.619	0.335	0.046	PABPC4	0.89	Asthma, Diabetes mellitus type 2
chr1_50740088_T_C	rs72900998	1	50740088	T	C	0.056	0.891	0.106	0.003	FAF1	0.569	Benign prostatic hyperplasia, Diabetes mellitus type 2
chr1_53239252_G_A	rs183742558	1	53239252	G	A	0.03	0.942	0.057	0.001	MAGOH	361.82	Ischemic heart disease
chr1_54610464_CCACTCCACATTCAGACCGTCATCCCCAGG_C	rs373739034	1	54610464	CCACTCCACATTCAGACCGTCATCCCCAGG	C	0.088	0.832	0.16	0.008	ACOT11,FAM151A	2.185	Ischemic heart disease
chr1_55026242_C_T	rs187607506	1	55026242	C	T	0.25	0.563	0.373	0.063	PCSK9	1.192	Ischemic heart disease
chr1_55039974_G_T	rs11591147	1	55039974	G	T	0.036	0.93	0.069	0.001	PCSK9	3.099	Ischemic heart disease, Non rheumatic valvular heart disease
chr1_55055640_T_G	rs472495	1	55055640	T	G	0.423	0.335	0.485	0.18	PCSK9	0.876	Ischemic heart disease
chr1_55058564_A_G	rs562556	1	55058564	A	G	0.169	0.691	0.28	0.029	PCSK9	0.989	Ischemic heart disease
chr1_56272717_C_A	rs6681707	1	56272717	C	A	0.398	0.364	0.476	0.16	PLPP3	1.016	Genital prolapse
chr1_56500678_A_G	rs17114046	1	56500678	A	G	0.109	0.794	0.194	0.012	PLPP3	1.166	Ischemic heart disease, Lower extremity peripheral arterial disease
chr1_62114219_G_T	rs12140153	1	62114219	G	T	0.078	0.85	0.144	0.006	PATJ	0.807	Diabetes mellitus type 2
chr1_64689489_C_T	rs78248443	1	64689489	C	T	0.075	0.855	0.139	0.006	CACHD1	2.049	Rheumatoid arthritis
chr1_67130539_G_A	rs77258390	1	67130539	G	A	0.018	0.965	0.034	0	C1orf141	0.517	Interstitial lung disease and pulmonary sarcoidosis
chr1_67169528_G_A	rs76575803	1	67169528	G	A	0.015	0.971	0.029	0	C1orf141,IL23R	6.473	Inflammatory bowel disease
chr1_67246303_C_T	rs7551201	1	67246303	C	T	0.046	0.911	0.087	0.002	IL23R	0.842	Inflammatory bowel disease, Psoriasis
chr1_77984833_C_A	rs34517439	1	77984833	C	A	0.127	0.762	0.222	0.017	DNAJB4,GIPC2	1.09	Gallbladder and biliary diseases, Leukemia, Malignant skin melanoma, Non Hodgkin lymphoma, Psoriasis
chr1_99573963_G_C	rs1890753	1	99573963	G	C	0.492	0.259	0.497	0.243	PALMD	0.952	Aortic aneurysm, Atrial fibrillation and flutter, Non rheumatic valvular heart disease
chr1_109258723_C_T	rs75237799	1	109258723	C	T	0.016	0.969	0.031	0	CELSR2	1.371	Ischemic heart disease
chr1_109267578_G_A	rs72703203	1	109267578	G	A	0.018	0.965	0.035	0	CELSR2	0.415	Ischemic heart disease
chr1_109274968_G_T	rs12740374	1	109274968	G	T	0.215	0.617	0.337	0.046	CELSR2	1.043	Aortic aneurysm, Ischemic heart disease
chr1_109612066_T_C	rs17024393	1	109612066	T	C	0.055	0.893	0.104	0.003	GNAI3,GNAT2	2.102	Cataract, Diabetes mellitus type 2, Gallbladder and biliary diseases
chr1_111872961_C_T	rs10494142	1	111872961	C	T	0.168	0.693	0.279	0.029	KCND3	2.126	Atrial fibrillation and flutter
chr1_111920327_TCC_T	rs34119223	1	111920327	TCC	T	0.193	0.652	0.311	0.037	KCND3	0.738	Atrial fibrillation and flutter
chr1_113834946_G_A	rs2476601	1	113834946	G	A	0.148	0.726	0.251	0.023	PTPN22	0.947	Asthma, Chronic kidney disease, Diabetes mellitus type 1, Diabetes mellitus type 2, Hodgkin lymphoma, Ischemic heart disease, Non melanoma skin cancer, Rheumatoid arthritis
chr1_113896329_A_G	rs1217401	1	113896329	A	G	0.277	0.523	0.4	0.077	AP4B1	0.861	Diabetes mellitus type 1
chr1_115135325_C_A	rs12134493	1	115135325	C	A	0.137	0.744	0.237	0.019	TSPAN2	1.249	Migraine
chr1_117596431_G_C	rs320370	1	117596431	G	C	0.372	0.394	0.469	0.138	FAM46C	0.957	Diabetes mellitus type 2
chr1_119982857_G_T	rs116062645	1	119982857	G	T	0.039	0.923	0.076	0.002	NOTCH2	2.467	Inflammatory bowel disease
chr1_143284560_T_C	rs1457477682	1	143284560	T	C	0.308	0.479	0.425	0.095	HIST2H3PS2		Breast cancer
chr1_150161309_C_A	rs72694955	1	150161309	C	A	0.085	0.837	0.156	0.007	PLEKHO1	1.275	Non melanoma skin cancer
chr1_150964929_C_T	rs198325	1	150964929	C	T	0.192	0.654	0.309	0.038	CERS2	0.883	Non melanoma skin cancer, Prostate cancer
chr1_152312600_CACTG_C	rs558269137	1	152312600	CACTG	C	0.013	0.974	0.026	0	FLG	0.604	Asthma, Non melanoma skin cancer
chr1_153874640_G_A	rs111689685	1	153874640	G	A	0.266	0.54	0.389	0.071	GATAD2B	1.152	Prostate cancer
chr1_154455807_A_G	rs12133641	1	154455807	A	G	0.299	0.491	0.419	0.09	IL6R	0.772	Atrial fibrillation and flutter, Ischemic heart disease
chr1_154741530_A_G	rs4999127	1	154741530	A	G	0.139	0.742	0.238	0.02	KCNN3	0.999	Atrial fibrillation and flutter
chr1_154928245_T_C	rs4578216	1	154928245	T	C	0.353	0.419	0.456	0.125	PMVK	1.064	Atrial fibrillation and flutter
chr1_154946604_C_T	rs2061690	1	154946604	C	T	0.44	0.314	0.491	0.195	PBXIP1	1.049	Atrial fibrillation and flutter, Prostate cancer
chr1_155227763_T_TG	rs3835732,rs367975999,rs372114025	1	155227763	T	TG	0.462	0.29	0.496	0.214	GBA	1.161	Gout
chr1_155236376_C_T	rs2230288	1	155236376	C	T	0.041	0.919	0.079	0.002	GBA	2.76	Alzheimers disease and other dementias, Atrial fibrillation and flutter, Parkinsons disease
chr1_161509955_G_A	rs1801274	1	161509955	G	A	0.497	0.254	0.498	0.247	FCGR2A	1.006	Inflammatory bowel disease
chr1_165661461_G_A	rs6667681	1	165661461	G	A	0.342	0.433	0.449	0.117	MGST3	0.98	Glaucoma
chr1_170211202_A_C	rs72700103	1	170211202	A	C	0.095	0.819	0.172	0.009	METTL11B	0.656	Atrial fibrillation and flutter
chr1_170224684_G_C	rs72700114	1	170224684	G	C	0.051	0.9	0.098	0.003	METTL11B	0.535	Atrial fibrillation and flutter
chr1_170408274_T_C	rs10753809	1	170408274	T	C	0.31	0.476	0.428	0.096	GORAB	1.223	Atrial fibrillation and flutter
chr1_170663243_A_G	rs56250774	1	170663243	A	G	0.208	0.627	0.329	0.044	PRRX1	1.046	Atrial fibrillation and flutter
chr1_183969466_T_C	rs35937944	1	183969466	T	C	0.018	0.965	0.035	0	COLGALT2	31.667	Osteoarthritis
chr1_184037985_C_T	rs3814333	1	184037985	C	T	0.366	0.403	0.462	0.135	COLGALT2	1.168	Osteoarthritis
chr1_196690107_T_C	rs1061170	1	196690107	T	C	0.437	0.318	0.489	0.192	CFH	0.878	Age related macular degeneration
chr1_196907328_G_A	rs7417769	1	196907328	G	A	0.202	0.637	0.321	0.042	CFHR4,RP4-608O15.3	1.188	Age related macular degeneration
chr1_196994128_C_CAA	rs565457964,rs886045749	1	196994128	C	CAA	0.04	0.922	0.076	0.002	CFHR5	9.226	Age related macular degeneration
chr1_197101391_C_G	rs12138336	1	197101391	C	G	0.059	0.886	0.111	0.004	ASPM	0.824	Age related macular degeneration
chr1_200962619_A_AC	rs113307843	1	200962619	A	AC	0.208	0.628	0.328	0.044	KIF21B	0.808	Inflammatory bowel disease
chr1_201831383_T_G	rs2678204	1	201831383	T	G	0.297	0.496	0.416	0.089	IPO9	0.948	Diabetes mellitus type 2
chr1_203067629_C_T	rs2275354	1	203067629	C	T	0.357	0.414	0.458	0.128	PPFIA4	1.24	Atrial fibrillation and flutter
chr1_206453482_G_C	rs2483058	1	206453482	G	C	0.499	0.252	0.498	0.25	SRGAP2		Inguinal femoral and abdominal hernia
chr1_206770623_C_A	rs3024493	1	206770623	C	A	0.156	0.713	0.263	0.024	IL10	1.022	Inflammatory bowel disease
chr1_206789333_T_A	rs67226021	1	206789333	T	A	0.057	0.89	0.107	0.003	IL19	1.316	Inflammatory bowel disease
chr1_212710120_C_T	rs183191679	1	212710120	C	T	0.033	0.936	0.063	0.001	BATF3	3.18	Interstitial lung disease and pulmonary sarcoidosis
chr1_213972388_G_C	rs340882	1	213972388	G	C	0.492	0.258	0.5	0.242	PROX1	0.858	Diabetes mellitus type 2
chr1_213977478_G_C	rs79687284	1	213977478	G	C	0.017	0.965	0.034	0	PROX1	0.398	Diabetes mellitus type 2
chr1_218348267_A_G	rs2799098	1	218348267	A	G	0.198	0.643	0.317	0.04	TGFB2	0.972	Inguinal femoral and abdominal hernia
chr1_218795452_G_C	rs7547760	1	218795452	G	C	0.492	0.26	0.497	0.243	TGFB2	0.999	Acne vulgaris, Inguinal femoral and abdominal hernia
chr1_219026038_G_C	rs1256580	1	219026038	G	C	0.155	0.715	0.261	0.024	LYPLAL1	1.036	Acne vulgaris
chr1_219570796_C_A	rs2785988	1	219570796	C	A	0.299	0.492	0.418	0.09	ZC3H11B	1.045	Diabetes mellitus type 2, Inguinal femoral and abdominal hernia, Osteoarthritis
chr1_219604773_C_T	rs11118358	1	219604773	C	T	0.467	0.284	0.497	0.219	ZC3H11B	1.008	Inguinal femoral and abdominal hernia, Osteoarthritis
chr1_220796686_G_A	rs2642438	1	220796686	G	A	0.284	0.513	0.407	0.08	MARC1	0.998	Cirrhosis and other chronic liver diseases
chr1_220880203_T_C	rs12141189	1	220880203	T	C	0.302	0.488	0.42	0.092	HLX	1.255	Appendicitis
chr1_220884320_G_A	rs3738182	1	220884320	G	A	0.24	0.579	0.363	0.058	HLX	1.414	Appendicitis
chr1_222661461_C_T	rs1133220	1	222661461	C	T	0.255	0.555	0.379	0.065	MIA3	1.018	Ischemic heart disease
chr1_228848762_T_C	rs56300457	1	228848762	T	C	0.266	0.538	0.391	0.071	RHOU	1.115	Non melanoma skin cancer
chr1_229537208_A_G	rs348330	1	229537208	A	G	0.356	0.415	0.458	0.127	ABCB10	1.001	Diabetes mellitus type 2
chr1_230710048_A_G	rs699	1	230710048	A	G	0.429	0.328	0.487	0.185	AGT	1.028	Ischemic heart disease
chr1_234599210_T_C	rs10910476	1	234599210	T	C	0.49	0.261	0.497	0.241	IRF2BP2	0.898	Inflammatory bowel disease
chr1_241860596_A_G	rs4149909	1	241860596	A	G	0.032	0.938	0.061	0.001	EXO1	1.034	Benign prostatic hyperplasia, Breast cancer, Malignant skin melanoma, Non melanoma skin cancer
chr2_417167_T_C	rs62106258	2	417167	T	C	0.02	0.96	0.039	0	FAM150B	0.424	Diabetes mellitus type 2, Substance use disorders
chr2_631396_TA_T	rs11387790	2	631396	TA	T	0.163	0.701	0.272	0.027	TMEM18	1.02	Diabetes mellitus type 2, Osteoarthritis
chr2_7020359_C_T	rs309306	2	7020359	C	T	0.437	0.317	0.492	0.191	RNF144A	1.026	Non rheumatic valvular heart disease
chr2_7564729_G_A	rs79522206	2	7564729	G	A	0.027	0.946	0.053	0.001	RNF144A	1.128	Non melanoma skin cancer
chr2_11592421_G_GAATCAC	rs58502716	2	11592421	G	GAATCAC	0.377	0.388	0.469	0.143	GREB1	1.129	Endometriosis
chr2_16317140_T_C	rs16982253	2	16317140	T	C	0.067	0.871	0.124	0.005	FAM49A	0.627	Non melanoma skin cancer
chr2_18647206_G_C	rs1445132	2	18647206	G	C	0.204	0.634	0.323	0.043	NT5C1B	0.946	Appendicitis
chr2_18695554_A_C	rs145464945	2	18695554	A	C	0.136	0.747	0.234	0.019	NT5C1B	2.621	Benign prostatic hyperplasia
chr2_19289199_C_T	rs56259011	2	19289199	C	T	0.218	0.612	0.339	0.049	OSR1	1.171	Appendicitis
chr2_19576027_C_A	rs17686418	2	19576027	C	A	0.204	0.634	0.324	0.042	OSR1	1.022	Inguinal femoral and abdominal hernia
chr2_20678646_T_C	rs3072	2	20678646	T	C	0.365	0.403	0.465	0.133	GDF7	0.992	Gastroesophageal reflux disease, Genital prolapse, Inguinal femoral and abdominal hernia, Prostate cancer
chr2_21066560_A_G	rs581411	2	21066560	A	G	0.187	0.661	0.303	0.036	APOB	0.997	Ischemic heart disease
chr2_24927142_C_G	rs6749422	2	24927142	C	G	0.418	0.339	0.486	0.175	ADCY3	0.834	Inguinal femoral and abdominal hernia
chr2_27508073_C_T	rs1260326	2	27508073	C	T	0.35	0.423	0.455	0.122	GCKR	1.074	Diabetes mellitus type 2, Gallbladder and biliary diseases, Gout
chr2_27566994_T_A	rs965813	2	27566994	T	A	0.216	0.615	0.338	0.047	AC109829.1	0.941	Gout
chr2_43224855_C_T	rs538857577	2	43224855	C	T	0.024	0.953	0.046	0.001	ZFP36L2	13.603	Gallbladder and biliary diseases, Multiple myeloma
chr2_43225479_C_T	rs11675632	2	43225479	C	T	0.072	0.862	0.133	0.005	ZFP36L2	1.082	Gallbladder and biliary diseases
chr2_43253082_C_T	rs62137406	2	43253082	C	T	0.048	0.906	0.092	0.003	THADA	7.367	Diabetes mellitus type 2
chr2_43363190_T_C	rs11693801	2	43363190	T	C	0.238	0.582	0.36	0.058	THADA	1.021	Prostate cancer
chr2_43382888_C_T	rs13408002	2	43382888	C	T	0.048	0.906	0.091	0.002	THADA	0.472	Diabetes mellitus type 2
chr2_43570480_C_T	rs17031056	2	43570480	C	T	0.213	0.62	0.333	0.047	THADA	1.186	Gallbladder and biliary diseases
chr2_43813262_G_C	rs6720173	2	43813262	G	C	0.137	0.746	0.235	0.019	ABCG5	0.809	Gallbladder and biliary diseases
chr2_43817746_C_A	rs139029940	2	43817746	C	A	0.164	0.699	0.274	0.027	ABCG5	1.153	Gallbladder and biliary diseases
chr2_43825694_C_A	rs7596134	2	43825694	C	A	0.293	0.501	0.413	0.086	ABCG5	1.15	Gallbladder and biliary diseases
chr2_43845437_T_G	rs4299376	2	43845437	T	G	0.216	0.614	0.338	0.047	ABCG8	1.161	Gallbladder and biliary diseases, Ischemic heart disease
chr2_43872294_C_A	rs4148217	2	43872294	C	A	0.217	0.613	0.339	0.048	ABCG8	1.132	Gallbladder and biliary diseases
chr2_44320435_A_G	rs698761	2	44320435	A	G	0.397	0.364	0.477	0.159	PREPL,SLC3A1	0.867	Gallbladder and biliary diseases
chr2_55852474_G_A	rs11899380	2	55852474	G	A	0.073	0.86	0.134	0.006	EFEMP1	0.561	Genital prolapse, Inguinal femoral and abdominal hernia
chr2_55879793_C_T	rs59985551	2	55879793	C	T	0.225	0.601	0.347	0.051	EFEMP1	1.016	Genital prolapse, Inguinal femoral and abdominal hernia
chr2_59080590_A_G	rs6545714	2	59080590	A	G	0.4	0.361	0.478	0.161	FANCL	0.969	Diabetes mellitus type 2
chr2_60359572_C_G	rs243018	2	60359572	C	G	0.437	0.317	0.493	0.19	BCL11A	0.938	Diabetes mellitus type 2
chr2_60480806_C_G	rs35908689	2	60480806	C	G	0.24	0.578	0.363	0.058	BCL11A	1.056	Benign prostatic hyperplasia
chr2_60533502_A_G	rs2556377	2	60533502	A	G	0.23	0.594	0.353	0.053	BCL11A	0.92	Benign prostatic hyperplasia
chr2_60890978_A_C	rs12713428	2	60890978	A	C	0.248	0.566	0.372	0.063	REL	1.115	Psoriasis
chr2_62877769_T_C	rs2539981	2	62877769	T	C	0.488	0.263	0.498	0.239	EHBP1	0.914	Prostate cancer
chr2_65060762_A_G	rs2249105	2	65060762	A	G	0.329	0.45	0.442	0.109	CEP68	0.872	Atrial fibrillation and flutter, Diabetes mellitus type 2, Lower extremity peripheral arterial disease
chr2_67629433_GATGATGATGATGATA_G	rs56986722,rs397955142	2	67629433	GATGATGATGATGATA	G	0.309	0.479	0.426	0.096	ETAA1	1.01	Endometriosis, Gastroesophageal reflux disease
chr2_68454812_G_A	rs79473518	2	68454812	G	A	0.028	0.945	0.054	0.001	FBXO48	0.823	Migraine
chr2_70489467_C_T	rs2902345	2	70489467	C	T	0.426	0.331	0.487	0.182	TGFA	1.114	Osteoarthritis
chr2_71307681_G_C	rs17743264	2	71307681	G	C	0.481	0.27	0.499	0.231	ZNF638	0.976	Atrial fibrillation and flutter
chr2_85537837_G_T	rs1446668	2	85537837	G	T	0.45	0.303	0.495	0.202	MAT2A	0.984	Ischemic heart disease, Prostate cancer
chr2_97725153_C_T	rs145955907	2	97725153	C	T	0.02	0.961	0.038	0	ZAP70	32.107	Diabetes mellitus type 1, Inflammatory bowel disease, Interstitial lung disease and pulmonary sarcoidosis
chr2_102275879_G_A	rs60227565	2	102275879	G	A	0.153	0.718	0.259	0.023	IL1RL1	1.283	Asthma
chr2_102309902_G_A	rs12470864	2	102309902	G	A	0.33	0.45	0.441	0.109	IL1RL1	0.832	Asthma
chr2_106073280_G_A	rs66989638	2	106073280	G	A	0.186	0.664	0.301	0.035	C2orf40	1.613	Osteoarthritis
chr2_111111024_TTGAG_T	rs139541361	2	111111024	TTGAG	T	0.106	0.8	0.189	0.011	ACOXL	0.987	Asthma
chr2_144498941_C_T	rs4556923	2	144498941	C	T	0.167	0.694	0.278	0.028	ZEB2	1.154	Migraine
chr2_162267541_T_C	rs1990760	2	162267541	T	C	0.414	0.344	0.484	0.172	IFIH1	0.936	Psoriasis
chr2_162268127_T_C	rs35667974	2	162268127	T	C	0.019	0.962	0.037	0	IFIH1	1.257	Diabetes mellitus type 1, Ischemic heart disease, Non Hodgkin lymphoma, Psoriasis
chr2_164672366_C_T	rs13389219	2	164672366	C	T	0.349	0.424	0.452	0.123	COBLL1	0.819	Diabetes mellitus type 2
chr2_174396420_T_C	rs13009079	2	174396420	T	C	0.312	0.474	0.428	0.098	SCRN3	0.933	Atrial fibrillation and flutter
chr2_178566270_G_A	rs3731746	2	178566270	G	A	0.167	0.694	0.277	0.029	TTN	0.968	Atrial fibrillation and flutter
chr2_178607496_A_G	rs72646809	2	178607496	A	G	0.036	0.928	0.07	0.001	TTN	3.331	Atrial fibrillation and flutter
chr2_178717810_G_T	rs2627043	2	178717810	G	T	0.205	0.632	0.326	0.042	TTN	0.95	Atrial fibrillation and flutter
chr2_201350769_G_C	rs13014235	2	201350769	G	C	0.423	0.333	0.488	0.179	ALS2CR12	0.937	Non melanoma skin cancer
chr2_202901033_T_C	rs35212307	2	202901033	T	C	0.113	0.787	0.2	0.013	WDR12	0.796	Ischemic heart disease
chr2_203256340_C_G	rs72938315	2	203256340	C	G	0.138	0.743	0.238	0.019	CYP20A1	0.931	Ischemic heart disease
chr2_203880280_T_C	rs11571297	2	203880280	T	C	0.372	0.396	0.465	0.14	CTLA4	0.802	Diabetes mellitus type 1, Non melanoma skin cancer
chr2_204436786_T_C	rs34157021	2	204436786	T	C	0.094	0.821	0.17	0.009	PARD3B	0.99	Low back pain
chr2_210675783_C_A	rs1047891	2	210675783	C	A	0.322	0.46	0.436	0.104	CPS1	1.074	Gallbladder and biliary diseases
chr2_215435462_T_C	rs1250258	2	215435462	T	C	0.211	0.623	0.331	0.046	FN1	1.082	Ischemic heart disease
chr2_217056046_G_T	rs4442975	2	217056046	G	T	0.47	0.282	0.496	0.222	AC007557.5	0.945	Breast cancer
chr2_217090259_T_A	rs7587558	2	217090259	T	A	0.031	0.939	0.06	0.001	DIRC3	0.707	Breast cancer
chr2_217401715_TG_T	rs66470855	2	217401715	TG	T	0.307	0.481	0.424	0.095	DIRC3	1.148	Breast cancer, Thyroid cancer
chr2_218255532_T_C	rs736730	2	218255532	T	C	0.33	0.45	0.44	0.11	ARPC2	1.236	Gallbladder and biliary diseases
chr2_226234464_T_C	rs2943645	2	226234464	T	C	0.361	0.409	0.461	0.131	IRS1	0.974	Diabetes mellitus type 2, Ischemic heart disease
chr2_233634983_G_GTT	rs201283363	2	233634983	G	GTT	0.033	0.935	0.063	0.001	UGT1A8	0.487	Gallbladder and biliary diseases
chr2_233703807_CTCTG_C	rs34781889,rs368736653	2	233703807	CTCTG	C	0.356	0.416	0.457	0.127	UGT1A10,UGT1A6,UGT1A7,UGT1A8,UGT1A9	1.214	Gallbladder and biliary diseases
chr2_233905414_C_T	rs10187654	2	233905414	C	T	0.157	0.712	0.263	0.025	TRPM8	0.773	Migraine
chr2_240628909_C_T	rs34236350	2	240628909	C	T	0.268	0.536	0.391	0.072	GPR35	1.507	Inflammatory bowel disease
chr2_241200185_G_A	rs77482050	2	241200185	G	A	0.056	0.892	0.105	0.003	ANO7	10.781	Prostate cancer
chr2_241751330_C_T	rs1105273	2	241751330	C	T	0.138	0.743	0.238	0.019	D2HGDH	1.385	Asthma
chr2_241759225_G_A	rs34290285	2	241759225	G	A	0.217	0.614	0.339	0.047	D2HGDH	0.835	Asthma
chr3_11511546_C_T	rs2447606	3	11511546	C	T	0.158	0.71	0.265	0.025	ATG7	1.098	Non melanoma skin cancer
chr3_12309724_A_G	rs12485478	3	12309724	A	G	0.027	0.946	0.053	0.001	PPARG	0.828	Diabetes mellitus type 2
chr3_12351626_C_G	rs1801282	3	12351626	C	G	0.17	0.689	0.282	0.029	PPARG	1.389	Diabetes mellitus type 2
chr3_12800305_G_A	rs7650482	3	12800305	G	A	0.393	0.369	0.476	0.155	CAND2	0.933	Atrial fibrillation and flutter
chr3_23413299_A_G	rs1496653	3	23413299	A	G	0.311	0.476	0.426	0.098	UBE2E2	1.589	Diabetes mellitus type 2
chr3_27255305_C_G	rs1550769	3	27255305	C	G	0.26	0.547	0.385	0.068	NEK10	1.071	Breast cancer
chr3_49357401_G_A	rs1050450	3	49357401	G	A	0.435	0.321	0.489	0.19	GPX1	1.512	Ischemic heart disease
chr3_49684099_G_A	rs3197999	3	49684099	G	A	0.392	0.37	0.475	0.155	MST1	1.463	Ischemic heart disease
chr3_50003880_T_C	rs6765484	3	50003880	T	C	0.441	0.313	0.492	0.195	RBM6	1.209	Asthma, Diabetes mellitus type 2, Gastroesophageal reflux disease, Low back pain, Schizophrenia
chr3_53026537_A_AT	rs34353860	3	53026537	A	AT	0.373	0.394	0.466	0.14	RP11-894J14.5,SFMBT1	0.972	Gout
chr3_64742636_G_T	rs11130982	3	64742636	G	T	0.298	0.493	0.418	0.089	ADAMTS9	0.985	Diabetes mellitus type 2
chr3_71482962_T_C	rs6805189	3	71482962	T	C	0.479	0.272	0.497	0.231	FOXP1	0.996	Non melanoma skin cancer
chr3_87149239_G_A	rs9856752	3	87149239	G	A	0.469	0.283	0.496	0.222	CHMP2B	1.018	Prostate cancer
chr3_89532258_A_T	rs724972	3	89532258	A	T	0.498	0.253	0.498	0.249	EPHA3	1.331	Atrial fibrillation and flutter
chr3_101937583_G_C	rs771571	3	101937583	G	C	0.431	0.325	0.488	0.187	NFKBIZ	0.698	Psoriasis
chr3_113453263_T_C	rs13091945	3	113453263	T	C	0.456	0.297	0.494	0.209	SPICE1	0.929	Prostate cancer
chr3_123346931_A_G	rs11708067	3	123346931	A	G	0.17	0.689	0.282	0.029	ADCY5	0.716	Diabetes mellitus type 2
chr3_128159573_G_A	rs2999048	3	128159573	G	A	0.309	0.478	0.426	0.096	EEFSEC	1.097	Asthma, Prostate cancer
chr3_128348035_G_A	rs189963891	3	128348035	G	A	0.033	0.936	0.063	0.001	EEFSEC	136.1	Prostate cancer
chr3_131908964_T_G	rs733344	3	131908964	T	G	0.266	0.54	0.389	0.071	CPNE4	0.95	Diabetes mellitus type 2
chr3_136161568_A_T	rs9647335	3	136161568	A	T	0.119	0.776	0.209	0.014	MSL2	0.611	Ischemic heart disease
chr3_138369222_G_C	rs1199337	3	138369222	G	C	0.144	0.733	0.246	0.021	MRAS	1.004	Diabetes mellitus type 2, Ischemic heart disease
chr3_141402972_A_C	rs2871960	3	141402972	A	C	0.463	0.289	0.495	0.216	ZBTB38	1.024	Atrial fibrillation and flutter, Benign prostatic hyperplasia
chr3_149454622_G_T	rs77852502	3	149454622	G	T	0.049	0.905	0.092	0.003	TM4SF4	4.998	Gallbladder and biliary diseases
chr3_149493725_G_A	rs12633863	3	149493725	G	A	0.492	0.259	0.498	0.243	TM4SF4	0.894	Gallbladder and biliary diseases
chr3_150348753_T_A	rs62271373	3	150348753	T	A	0.044	0.915	0.083	0.002	TSC22D2	0.804	Diabetes mellitus type 2
chr3_154185306_A_T	rs357465	3	154185306	A	T	0.176	0.678	0.291	0.031	ARHGEF26	0.939	Ischemic heart disease
chr3_154317161_G_C	rs355777	3	154317161	G	C	0.432	0.323	0.49	0.187	DHX36	1.022	Ischemic heart disease
chr3_154545386_T_C	rs34097149	3	154545386	T	C	0.052	0.899	0.098	0.003	GPR149	1.859	Migraine
chr3_169796797_A_T	rs10936600	3	169796797	A	T	0.273	0.53	0.395	0.075	LRRC34	1.078	Interstitial lung disease and pulmonary sarcoidosis, Kidney cancer, Leukemia, Multiple myeloma
chr3_170356729_G_C	rs78416326	3	170356729	G	C	0.214	0.618	0.336	0.046	SKIL	1.055	Prostate cancer
chr3_170977637_G_A	rs1905505	3	170977637	G	A	0.264	0.543	0.387	0.071	SLC2A2	0.922	Diabetes mellitus type 2
chr3_185785668_T_A	rs6780171	3	185785668	T	A	0.307	0.481	0.425	0.094	IGF2BP2	0.954	Diabetes mellitus type 2
chr3_186947857_C_T	rs3887925	3	186947857	C	T	0.464	0.289	0.494	0.217	ST6GAL1	0.837	Diabetes mellitus type 2
chr3_188024054_G_A	rs6777684	3	188024054	G	A	0.39	0.373	0.475	0.152	LPP	0.998	Diabetes mellitus type 2
chr3_188397894_C_A	rs9815073	3	188397894	C	A	0.332	0.447	0.443	0.11	LPP	0.952	Non melanoma skin cancer
chr3_188683070_T_A	rs6762648	3	188683070	T	A	0.244	0.571	0.369	0.06	LPP	1.107	Inflammatory bowel disease
chr4_1735775_C_T	rs11248073	4	1735775	C	T	0.433	0.321	0.491	0.188	TACC3	1.238	Osteoarthritis
chr4_6300792_A_G	rs1801212	4	6300792	A	G	0.329	0.451	0.44	0.109	WFS1	0.909	Diabetes mellitus type 2
chr4_9920543_C_T	rs16890979	4	9920543	C	T	0.173	0.685	0.284	0.031	SLC2A9	0.808	Gout
chr4_9920546_C_G	rs73225891	4	9920546	C	G	0.05	0.902	0.095	0.002	SLC2A9	1.952	Gout
chr4_10021357_T_C	rs2276961	4	10021357	T	C	0.462	0.29	0.496	0.214	SLC2A9	1.001	Gout
chr4_45163633_ATTC_A	rs144582188,rs375627304	4	45163633	ATTC	A	0.476	0.276	0.497	0.228	GNPDA2	1.128	Diabetes mellitus type 2
chr4_55128894_C_T	rs9992737	4	55128894	C	T	0.243	0.573	0.368	0.059	KDR	0.842	Endometriosis
chr4_76486191_G_A	rs10031136	4	76486191	G	A	0.284	0.513	0.405	0.082	SHROOM3	0.96	Gallbladder and biliary diseases
chr4_80263187_A_T	rs16998073	4	80263187	A	T	0.313	0.472	0.429	0.099	FGF5	1.022	Atrial fibrillation and flutter, Ischemic heart disease
chr4_88124179_G_A	rs2199936	4	88124179	G	A	0.075	0.856	0.139	0.005	ABCG2	1.044	Gout
chr4_88177168_C_A	rs9631721	4	88177168	C	A	0.468	0.285	0.495	0.22	ABCG2	1.228	Gout
chr4_88808923_T_C	rs2167750	4	88808923	T	C	0.48	0.271	0.499	0.23	FAM13A	1.122	Diabetes mellitus type 2
chr4_88847670_C_T	rs28514678	4	88847670	C	T	0.339	0.438	0.447	0.116	FAM13A	1.424	Osteoarthritis
chr4_95224603_AATTC_AATTCATTC	rs1373051257	4	95224603	AATTC	AATTCATTC	0.49	0.262	0.497	0.241	UNC5C		Diabetes mellitus type 2
chr4_99353414_T_C	rs17586163	4	99353414	T	C	0.138	0.744	0.236	0.019	ADH1C	1.511	Substance use disorders
chr4_102267552_C_T	rs13107325	4	102267552	C	T	0.014	0.972	0.028	0	SLC39A8	0.143	Rheumatoid arthritis
chr4_102951697_C_A	rs6839635	4	102951697	C	A	0.459	0.294	0.496	0.211	SLC9B1	0.974	Atrial fibrillation and flutter, Diabetes mellitus type 2
chr4_105140377_C_A	rs7679673	4	105140377	C	A	0.489	0.264	0.495	0.241	TET2	1.313	Prostate cancer
chr4_105180463_CTTTTAAG_C	rs138904640	4	105180463	CTTTTAAG	C	0.156	0.713	0.262	0.025	TET2	1.382	Prostate cancer
chr4_107803329_A_G	rs72675564	4	107803329	A	G	0.05	0.902	0.095	0.003	SGMS2	2.282	Atrial fibrillation and flutter
chr4_109816187_G_C	rs150273267	4	109816187	G	C	0.021	0.958	0.041	0.001	GAR1	10.983	Atrial fibrillation and flutter
chr4_110488549_C_T	rs1126483	4	110488549	C	T	0.397	0.364	0.477	0.159	ENPEP	1.138	Atrial fibrillation and flutter
chr4_110622340_G_A	rs143452464	4	110622340	G	A	0.01	0.98	0.02	0	PITX2	46.779	Atrial fibrillation and flutter
chr4_110633843_G_A	rs2723321	4	110633843	G	A	0.408	0.352	0.481	0.167	PITX2	0.856	Appendicitis, Atrial fibrillation and flutter, Non rheumatic valvular heart disease
chr4_110793733_C_T	rs2220427	4	110793733	C	T	0.145	0.731	0.247	0.022	PITX2	0.96	Appendicitis, Atrial fibrillation and flutter, Cardiomyopathy and myocarditis, Hypertensive heart disease, Ischemic stroke, Non rheumatic valvular heart disease, Rheumatic heart disease
chr4_110804662_T_A	rs7697491	4	110804662	T	A	0.47	0.282	0.497	0.221	PITX2	0.908	Appendicitis, Atrial fibrillation and flutter
chr4_110841700_G_A	rs11724242	4	110841700	G	A	0.298	0.494	0.416	0.09	PITX2	1.326	Atrial fibrillation and flutter
chr4_111904289_GC_G	rs11413982	4	111904289	GC	G	0.338	0.439	0.447	0.114	C4orf32	0.984	Appendicitis
chr4_119979127_C_T	rs13134800	4	119979127	C	T	0.329	0.451	0.441	0.108	MAD2L1	0.973	Ischemic heart disease, Non rheumatic valvular heart disease
chr4_126003529_G_C	rs28403275	4	126003529	G	C	0.179	0.674	0.295	0.032	FAT4	0.899	Genital prolapse
chr4_147110243_T_C	rs4350997	4	147110243	T	C	0.214	0.619	0.334	0.047	TTC29	0.936	Ischemic heart disease
chr4_147351643_T_C	rs7668383	4	147351643	T	C	0.179	0.675	0.293	0.033	EDNRA	0.889	Ischemic heart disease
chr4_147457073_G_A	rs59415853	4	147457073	G	A	0.127	0.762	0.221	0.016	EDNRA	0.96	Ischemic heart disease, Lower extremity peripheral arterial disease
chr4_147485937_A_G	rs192190120	4	147485937	A	G	0.024	0.953	0.046	0.001	EDNRA	90.404	Ischemic heart disease
chr4_147595183_G_C	rs58439954	4	147595183	G	C	0.167	0.695	0.277	0.028	TMEM184C	0.764	Ischemic heart disease
chr4_150277928_G_A	rs2290846	4	150277928	G	A	0.222	0.606	0.345	0.049	LRBA	0.8	Gallbladder and biliary diseases
chr4_154581717_T_C	rs56010410	4	154581717	T	C	0.316	0.468	0.431	0.1	FGA	1.276	Ischemic stroke
chr4_168769663_T_C	rs6854026	4	168769663	T	C	0.438	0.316	0.491	0.193	PALLD	0.899	Genital prolapse, Inguinal femoral and abdominal hernia
chr4_173713110_A_G	rs12646050	4	173713110	A	G	0.17	0.69	0.281	0.029	HAND2	1.924	Atrial fibrillation and flutter
chr4_174940064_T_C	rs59276855	4	174940064	T	C	0.126	0.764	0.22	0.016	ADAM29	1.113	Breast cancer
chr4_184792441_A_AT	rs146302237	4	184792441	A	AT	0.102	0.806	0.184	0.01	ACSL1	0.643	Diabetes mellitus type 2
chr4_184805394_C_T	rs4862423	4	184805394	C	T	0.383	0.381	0.472	0.147	ACSL1	0.974	Diabetes mellitus type 2
chr5_1279675_C_T	rs10069690	5	1279675	C	T	0.296	0.496	0.416	0.088	TERT	1.156	Bladder cancer, Brain and central nervous system cancer, Interstitial lung disease and pulmonary sarcoidosis, Liver cancer, Ovarian cancer, Prostate cancer, Thyroid cancer
chr5_1282299_G_A	rs7725218	5	1282299	G	A	0.362	0.408	0.46	0.132	TERT	1.031	Benign prostatic hyperplasia, Brain and central nervous system cancer, Interstitial lung disease and pulmonary sarcoidosis, Leukemia, Liver cancer, Prostate cancer, Thyroid cancer
chr5_1296371_G_A	rs2735940	5	1296371	G	A	0.471	0.281	0.498	0.222	TERT	1.109	Benign prostatic hyperplasia, Brain and central nervous system cancer, Colon and rectum cancer, Interstitial lung disease and pulmonary sarcoidosis, Non melanoma skin cancer, Pancreatic cancer
chr5_1311578_C_T	rs6866294	5	1311578	C	T	0.465	0.286	0.497	0.217	CLPTM1L	0.915	Benign prostatic hyperplasia, Bladder cancer, Cervical cancer, Malignant skin melanoma, Non melanoma skin cancer, Pancreatic cancer, Tracheal bronchus and lung cancer
chr5_1325475_T_C	rs421284	5	1325475	T	C	0.482	0.268	0.499	0.233	CLPTM1L	1.098	Benign prostatic hyperplasia, Bladder cancer, Cervical cancer, Malignant skin melanoma, Non melanoma skin cancer, Pancreatic cancer, Tracheal bronchus and lung cancer
chr5_1331104_A_G	rs370348	5	1331104	A	G	0.482	0.269	0.499	0.232	CLPTM1L	1.103	Benign prostatic hyperplasia, Bladder cancer, Cervical cancer, Malignant skin melanoma, Non melanoma skin cancer, Pancreatic cancer, Tracheal bronchus and lung cancer
chr5_1356656_A_C	rs37003	5	1356656	A	C	0.44	0.314	0.493	0.194	CLPTM1L	1.005	Benign prostatic hyperplasia, Bladder cancer, Cervical cancer, Malignant skin melanoma, Non melanoma skin cancer, Pancreatic cancer, Tracheal bronchus and lung cancer
chr5_1889232_T_TG	rs199577062,rs1165662423	5	1889232	T	TG	0.417	0.34	0.485	0.175	IRX4	1.118	Prostate cancer
chr5_4977023_T_C	rs40646	5	4977023	T	C	0.106	0.799	0.19	0.012	ADAMTS16	0.968	Genital prolapse, Inguinal femoral and abdominal hernia
chr5_4996627_T_A	rs173624	5	4996627	T	A	0.341	0.435	0.448	0.117	ADAMTS16	1.022	Genital prolapse, Inguinal femoral and abdominal hernia
chr5_5383002_T_G	rs1560042	5	5383002	T	G	0.084	0.839	0.154	0.007	ICE1	0.853	Inguinal femoral and abdominal hernia
chr5_14610200_C_G	rs16903574	5	14610200	C	G	0.125	0.765	0.219	0.016	FAM105A	1.761	Asthma
chr5_14767983_C_G	rs6885132	5	14767983	C	G	0.117	0.781	0.205	0.014	ANKH	1.153	Diabetes mellitus type 2
chr5_16223992_T_C	rs1013018	5	16223992	T	C	0.4	0.361	0.479	0.16	MARCH11	1.096	Breast cancer
chr5_33951588_G_C	rs16891982	5	33951588	G	C	0.016	0.968	0.032	0	SLC45A2	1.028	Malignant skin melanoma, Non melanoma skin cancer
chr5_40337608_G_GA	rs57871680,rs397997504	5	40337608	G	GA	0.425	0.331	0.488	0.181	TTC33	0.905	Inflammatory bowel disease
chr5_44697814_C_T	rs2165009	5	44697814	C	T	0.399	0.361	0.48	0.159	MRPS30	1.008	Breast cancer, Diabetes mellitus type 2
chr5_50271728_T_TAA	rs763446419	5	50271728	T	TAA	0.147	0.728	0.25	0.022	EMB	0.94	Breast cancer
chr5_56148856_G_A	rs7731626	5	56148856	G	A	0.279	0.521	0.401	0.078	ANKRD55	0.72	Rheumatoid arthritis
chr5_56512515_T_C	rs392794	5	56512515	T	C	0.317	0.468	0.431	0.101	C5orf67	0.915	Diabetes mellitus type 2
chr5_56561198_G_GT	rs11429307	5	56561198	G	GT	0.135	0.749	0.233	0.018	C5orf67	0.728	Cataract, Diabetes mellitus type 2
chr5_56738380_G_A	rs4700485	5	56738380	G	A	0.23	0.594	0.352	0.054	MAP3K1	1.078	Breast cancer
chr5_65099625_A_G	rs264776	5	65099625	A	G	0.273	0.53	0.394	0.075	ADAMTS6	1.012	Inguinal femoral and abdominal hernia
chr5_75669297_A_G	rs34358	5	75669297	A	G	0.407	0.353	0.481	0.166	ANKDD1B	0.901	Diabetes mellitus type 2
chr5_77131486_A_G	rs6878122	5	77131486	A	G	0.228	0.596	0.351	0.052	ZBED3	1.119	Diabetes mellitus type 2
chr5_88693117_T_C	rs1477290	5	88693117	T	C	0.122	0.772	0.213	0.015	MEF2C	0.816	Diabetes mellitus type 2
chr5_92682523_C_T	rs4869246	5	92682523	C	T	0.341	0.435	0.449	0.116	NR2F1	1.024	Benign prostatic hyperplasia
chr5_97370520_T_C	rs10068678	5	97370520	T	C	0.397	0.365	0.476	0.159	RIOK2	1.224	Benign prostatic hyperplasia
chr5_103003107_A_G	rs35658696	5	103003107	A	G	0.057	0.889	0.108	0.004	PAM	1.236	Diabetes mellitus type 2
chr5_108728632_G_A	rs1423457	5	108728632	G	A	0.32	0.463	0.434	0.104	FER	0.892	Ischemic heart disease
chr5_111066174_C_T	rs1837253	5	111066174	C	T	0.245	0.57	0.37	0.06	TSLP	1.037	Asthma
chr5_111134439_A_C	rs6594499	5	111134439	A	C	0.447	0.306	0.494	0.2	WDR36	1.167	Asthma
chr5_111631249_A_G	rs10478061	5	111631249	A	G	0.217	0.614	0.339	0.047	NREP	1.023	Benign prostatic hyperplasia
chr5_120790812_G_A	rs66694560	5	120790812	G	A	0.356	0.415	0.458	0.127	PRR16	1.271	Chronic obstructive pulmonary disease, Major depressive disorder
chr5_132340627_C_T	rs1050152	5	132340627	C	T	0.317	0.466	0.433	0.101	SLC22A4	0.72	Asthma, Inflammatory bowel disease, Psoriasis
chr5_132431071_TGTGATACCCCAA_T	rs147386065,rs55799215	5	132431071	TGTGATACCCCAA	T	0.319	0.465	0.434	0.102	C5orf56	0.733	Asthma, Breast cancer, Inflammatory bowel disease, Psoriasis
chr5_132485866_A_G	rs10053046	5	132485866	A	G	0.331	0.448	0.443	0.109	IRF1	0.989	Asthma, Inflammatory bowel disease
chr5_132660272_G_A	rs20541	5	132660272	G	A	0.369	0.4	0.464	0.137	IL13	0.759	Asthma, Psoriasis
chr5_132706454_C_T	rs3798130	5	132706454	C	T	0.337	0.44	0.446	0.115	KIF3A	2.544	Asthma, Psoriasis
chr5_132747766_G_C	rs803056	5	132747766	G	C	0.205	0.633	0.324	0.043	CCNI2	2.541	Asthma
chr5_135271869_C_G	rs677394	5	135271869	C	G	0.067	0.87	0.125	0.005	H2AFY	1.044	Benign prostatic hyperplasia
chr5_138107797_T_C	rs529526	5	138107797	T	C	0.285	0.512	0.406	0.082	NME5	0.948	Atrial fibrillation and flutter
chr5_144465691_T_C	rs349691	5	144465691	T	C	0.393	0.368	0.478	0.154	KCTD16	0.928	Major depressive disorder
chr5_147855233_A_G	rs138251740	5	147855233	A	G	0.016	0.968	0.031	0	SCGB3A2	1.72	Pancreatitis
chr5_151098757_G_A	rs17728338	5	151098757	G	A	0.074	0.858	0.137	0.005	ANXA6	1.274	Psoriasis
chr5_158834155_T_C	rs17715065	5	158834155	T	C	0.496	0.254	0.499	0.247	EBF1	1.02	Breast cancer
chr5_159337470_T_C	rs4921482	5	159337470	T	C	0.317	0.467	0.432	0.102	IL12B	0.912	Psoriasis
chr5_159402519_A_T	rs12188300	5	159402519	A	T	0.059	0.886	0.11	0.004	IL12B	0.621	Psoriasis
chr5_159430181_T_C	rs6556423	5	159430181	T	C	0.357	0.415	0.456	0.129	IL12B	0.935	Psoriasis
chr5_169588475_G_A	rs116483731	5	169588475	G	A	0.03	0.942	0.057	0.001	SPDL1	4.916	Breast cancer, Interstitial lung disease and pulmonary sarcoidosis, Non melanoma skin cancer, Prostate cancer
chr5_173922837_A_G	rs1484803	5	173922837	A	G	0.413	0.346	0.482	0.172	CPEB4	1.409	Atrial fibrillation and flutter, Genital prolapse
chr6_396321_C_T	rs12203592	6	396321	C	T	0.031	0.939	0.06	0.001	IRF4	0.154	Leukemia, Non melanoma skin cancer
chr6_6751826_C_T	rs1294438	6	6751826	C	T	0.358	0.413	0.459	0.129	LY86	1.064	Inguinal femoral and abdominal hernia
chr6_6889585_G_A	rs4246079	6	6889585	G	A	0.157	0.711	0.264	0.025	RREB1	0.964	Osteoarthritis
chr6_7231610_G_A	rs9379084	6	7231610	G	A	0.115	0.784	0.203	0.013	RREB1	0.885	Diabetes mellitus type 2
chr6_7245225_A_G	rs1815311	6	7245225	A	G	0.406	0.354	0.48	0.166	RREB1	1.189	Diabetes mellitus type 2
chr6_7562999_T_G	rs2076295	6	7562999	T	G	0.382	0.382	0.471	0.147	DSP	0.821	Interstitial lung disease and pulmonary sarcoidosis
chr6_12903725_A_G	rs9349379	6	12903725	A	G	0.452	0.302	0.493	0.206	PHACTR1	1.107	Ischemic heart disease, Lower extremity peripheral arterial disease, Migraine
chr6_13713134_C_G	rs418053	6	13713134	C	G	0.421	0.336	0.486	0.178	RANBP9	1.004	Breast cancer
chr6_16414322_G_A	rs59430691	6	16414322	G	A	0.105	0.8	0.188	0.011	ATXN1	0.752	Atrial fibrillation and flutter
chr6_17682891_G_A	rs9367958	6	17682891	G	A	0.367	0.401	0.464	0.135	NUP153	0.734	Gallbladder and biliary diseases
chr6_20686765_C_A	rs9368222	6	20686765	C	A	0.329	0.452	0.439	0.109	CDKAL1	1.246	Diabetes mellitus type 2
chr6_22057337_C_T	rs55775505	6	22057337	C	T	0.247	0.567	0.372	0.061	PRL	0.731	Non melanoma skin cancer
chr6_24739950_A_G	rs181054874	6	24739950	A	G	0.011	0.979	0.021	0	C6orf62	Inf	Diabetes mellitus type 1
chr6_25775342_A_T	rs28412066	6	25775342	A	T	0.05	0.902	0.095	0.003	SLC17A4	1.043	Anxiety disorders, Benign prostatic hyperplasia, Chronic kidney disease, Diabetes mellitus type 1, Gout, Inguinal femoral and abdominal hernia, Interstitial lung disease and pulmonary sarcoidosis, Lower extremity peripheral arterial disease, Major depressive disorder, Non Hodgkin lymphoma, Prostate cancer, Schizophrenia
chr6_25812922_A_G	rs1165196	6	25812922	A	G	0.373	0.394	0.467	0.139	SLC17A1	1.171	Diabetes mellitus type 1, Gout
chr6_25850617_C_T	rs56027330	6	25850617	C	T	0.138	0.742	0.238	0.019	SLC17A3	1.158	Gout
chr6_25914625_G_A	rs34525648	6	25914625	G	A	0.058	0.887	0.11	0.004	SLC17A2	0.613	Benign prostatic hyperplasia, Chronic kidney disease, Diabetes mellitus type 1, Gout, Inguinal femoral and abdominal hernia, Interstitial lung disease and pulmonary sarcoidosis, Lower extremity peripheral arterial disease, Non Hodgkin lymphoma, Schizophrenia
chr6_25931349_G_A	rs199741	6	25931349	G	A	0.224	0.603	0.347	0.051	SLC17A2	1.016	Diabetes mellitus type 1
chr6_25973043_T_C	rs201543396	6	25973043	T	C	0.011	0.978	0.021	0	TRIM38	33.258	Chronic kidney disease, Diabetes mellitus type 1, Diabetes mellitus type 2, Lower extremity peripheral arterial disease, Rheumatoid arthritis
chr6_26021929_C_T	rs147105535	6	26021929	C	T	0.016	0.968	0.032	0	HIST1H4A	46.025	Rheumatoid arthritis
chr6_26061092_T_A	rs116019440	6	26061092	T	A	0.026	0.948	0.051	0.001	HIST1H1C	0.96	Diabetes mellitus type 1
chr6_26092913_G_A	rs1800562	6	26092913	G	A	0.037	0.927	0.071	0.002	HFE	0.529	Multiple sclerosis
chr6_26107940_G_A	rs2051542	6	26107940	G	A	0.187	0.663	0.301	0.036	HIST1H1T	3.397	Diabetes mellitus type 1, Lower extremity peripheral arterial disease, Psoriasis
chr6_26234377_GCTT_G	rs199868143	6	26234377	GCTT	G	0.015	0.97	0.03	0	HIST1H1D	2.263	Chronic kidney disease, Diabetes mellitus type 1, Diabetes mellitus type 2, Lower extremity peripheral arterial disease, Rheumatoid arthritis
chr6_26370388_G_C	rs9379861	6	26370388	G	C	0.025	0.95	0.049	0.001	BTN3A2	1.495	Psoriasis
chr6_26370429_A_G	rs9358936	6	26370429	A	G	0.089	0.83	0.162	0.008	BTN3A2	0.765	Anxiety disorders, Benign prostatic hyperplasia, Diabetes mellitus type 1, Genital prolapse, Inguinal femoral and abdominal hernia, Interstitial lung disease and pulmonary sarcoidosis, Non Hodgkin lymphoma, Schizophrenia
chr6_26370432_G_A	rs12205731	6	26370432	G	A	0.152	0.721	0.255	0.024	BTN3A2	2.427	Diabetes mellitus type 1, Multiple sclerosis
chr6_26370520_G_A	rs35183513	6	26370520	G	A	0.136	0.747	0.234	0.018	BTN3A2	1.116	Diabetes mellitus type 1
chr6_26392287_G_C	rs2072803	6	26392287	G	C	0.095	0.819	0.172	0.009	BTN2A2	0.837	Anxiety disorders, Benign prostatic hyperplasia, Diabetes mellitus type 1, Genital prolapse, Inguinal femoral and abdominal hernia, Interstitial lung disease and pulmonary sarcoidosis, Non Hodgkin lymphoma, Schizophrenia
chr6_26409662_G_C	rs41266839	6	26409662	G	C	0.05	0.902	0.095	0.003	BTN3A1	0.627	Anxiety disorders, Benign prostatic hyperplasia, Cataract, Chronic kidney disease, Diabetes mellitus type 1, Genital prolapse, Inguinal femoral and abdominal hernia, Interstitial lung disease and pulmonary sarcoidosis, Lower extremity peripheral arterial disease, Major depressive disorder, Non Hodgkin lymphoma, Prostate cancer, Schizophrenia
chr6_26463346_G_T	rs13195401	6	26463346	G	T	0.05	0.902	0.095	0.003	BTN2A1	0.624	Anxiety disorders, Benign prostatic hyperplasia, Cataract, Chronic kidney disease, Diabetes mellitus type 1, Genital prolapse, Inguinal femoral and abdominal hernia, Interstitial lung disease and pulmonary sarcoidosis, Lower extremity peripheral arterial disease, Major depressive disorder, Non Hodgkin lymphoma, Prostate cancer, Schizophrenia
chr6_26463347_G_T	rs13195402	6	26463347	G	T	0.05	0.902	0.096	0.003	BTN2A1	0.624	Anxiety disorders, Benign prostatic hyperplasia, Cataract, Chronic kidney disease, Diabetes mellitus type 1, Genital prolapse, Inguinal femoral and abdominal hernia, Interstitial lung disease and pulmonary sarcoidosis, Lower extremity peripheral arterial disease, Major depressive disorder, Non Hodgkin lymphoma, Schizophrenia
chr6_26463432_G_A	rs13195509	6	26463432	G	A	0.061	0.882	0.114	0.004	BTN2A1	0.638	Anxiety disorders, Benign prostatic hyperplasia, Chronic kidney disease, Diabetes mellitus type 1, Inguinal femoral and abdominal hernia, Interstitial lung disease and pulmonary sarcoidosis, Major depressive disorder, Non Hodgkin lymphoma, Prostate cancer, Schizophrenia
chr6_26468098_G_A	rs3734542	6	26468098	G	A	0.061	0.881	0.115	0.004	BTN2A1	0.639	Anxiety disorders, Benign prostatic hyperplasia, Chronic kidney disease, Diabetes mellitus type 1, Inguinal femoral and abdominal hernia, Interstitial lung disease and pulmonary sarcoidosis, Lip and oral cavity cancer, Major depressive disorder, Non Hodgkin lymphoma, Prostate cancer, Schizophrenia
chr6_26468317_G_C	rs3734543	6	26468317	G	C	0.061	0.881	0.115	0.004	BTN2A1	0.639	Anxiety disorders, Benign prostatic hyperplasia, Chronic kidney disease, Diabetes mellitus type 1, Inguinal femoral and abdominal hernia, Interstitial lung disease and pulmonary sarcoidosis, Major depressive disorder, Non Hodgkin lymphoma, Prostate cancer, Schizophrenia
chr6_26509154_C_T	rs35555795	6	26509154	C	T	0.061	0.883	0.113	0.004	BTN1A1	0.627	Anxiety disorders, Benign prostatic hyperplasia, Chronic kidney disease, Diabetes mellitus type 1, Inguinal femoral and abdominal hernia, Interstitial lung disease and pulmonary sarcoidosis, Major depressive disorder, Non Hodgkin lymphoma, Prostate cancer, Schizophrenia
chr6_26637496_T_C	rs71557344	6	26637496	T	C	0.049	0.904	0.093	0.003	ZNF322	0.608	Anxiety disorders, Benign prostatic hyperplasia, Cataract, Chronic kidney disease, Diabetes mellitus type 1, Genital prolapse, Inguinal femoral and abdominal hernia, Interstitial lung disease and pulmonary sarcoidosis, Lip and oral cavity cancer, Lower extremity peripheral arterial disease, Major depressive disorder, Non Hodgkin lymphoma, Prostate cancer, Schizophrenia
chr6_27147131_G_A	rs36043209	6	27147131	G	A	0.026	0.948	0.051	0.001	HIST1H2AH	4.601	Psoriasis
chr6_27255285_AAAGGAGAGCCAGATT_A	rs141138864,rs371606222	6	27255285	AAAGGAGAGCCAGATT	A	0.116	0.781	0.206	0.014	PRSS16	0.602	Benign prostatic hyperplasia, Diabetes mellitus type 1, Inguinal femoral and abdominal hernia, Interstitial lung disease and pulmonary sarcoidosis, Non Hodgkin lymphoma
chr6_27310241_C_A	rs16897515	6	27310241	C	A	0.07	0.865	0.13	0.005	POM121L2	0.401	Benign prostatic hyperplasia, Diabetes mellitus type 1, Genital prolapse, Inguinal femoral and abdominal hernia, Interstitial lung disease and pulmonary sarcoidosis, Major depressive disorder, Non Hodgkin lymphoma, Schizophrenia
chr6_27807896_A_G	rs200484	6	27807896	A	G	0.064	0.876	0.12	0.004	HIST1H2BL	0.609	Anxiety disorders, Benign prostatic hyperplasia, Chronic kidney disease, Diabetes mellitus type 1, Gout, Inguinal femoral and abdominal hernia, Interstitial lung disease and pulmonary sarcoidosis, Lower extremity peripheral arterial disease, Major depressive disorder, Non Hodgkin lymphoma, Prostate cancer, Schizophrenia
chr6_27866899_C_T	rs34144478	6	27866899	C	T	0.065	0.875	0.121	0.004	HIST1H1B	1.12	Diabetes mellitus type 1
chr6_27867106_CCTT_C	rs533040512	6	27867106	CCTT	C	0.013	0.974	0.025	0	HIST1H1B	41.58	Chronic kidney disease, Diabetes mellitus type 1, Diabetes mellitus type 2, Lower extremity peripheral arterial disease, Rheumatoid arthritis
chr6_27911422_C_A	rs34788973	6	27911422	C	A	0.051	0.901	0.096	0.003	OR2B2	0.613	Anxiety disorders, Appendicitis, Asthma, Benign prostatic hyperplasia, Chronic kidney disease, Diabetes mellitus type 1, Gastroesophageal reflux disease, Genital prolapse, Inguinal femoral and abdominal hernia, Interstitial lung disease and pulmonary sarcoidosis, Lower extremity peripheral arterial disease, Major depressive disorder, Non Hodgkin lymphoma, Schizophrenia
chr6_27912204_A_G	rs61742093	6	27912204	A	G	0.051	0.901	0.097	0.003	OR2B2	0.613	Anxiety disorders, Appendicitis, Asthma, Benign prostatic hyperplasia, Chronic kidney disease, Diabetes mellitus type 1, Genital prolapse, Inguinal femoral and abdominal hernia, Interstitial lung disease and pulmonary sarcoidosis, Lip and oral cavity cancer, Lower extremity peripheral arterial disease, Major depressive disorder, Non Hodgkin lymphoma, Schizophrenia
chr6_28088868_T_G	rs35027728	6	28088868	T	G	0.042	0.919	0.079	0.002	ZNF165	2.327	Migraine, Psoriasis, Rheumatoid arthritis
chr6_28153500_A_G	rs62620226	6	28153500	A	G	0.062	0.879	0.117	0.004	ZKSCAN8	1.153	Diabetes mellitus type 1
chr6_28251883_G_A	rs9986596	6	28251883	G	A	0.085	0.837	0.155	0.007	ZKSCAN4	0.628	Anxiety disorders, Benign prostatic hyperplasia, Diabetes mellitus type 1, Gout, Inguinal femoral and abdominal hernia, Interstitial lung disease and pulmonary sarcoidosis, Major depressive disorder, Non Hodgkin lymphoma, Schizophrenia
chr6_28260564_G_A	rs1679709	6	28260564	G	A	0.086	0.836	0.156	0.007	NKAPL	1.063	Anxiety disorders, Benign prostatic hyperplasia, Diabetes mellitus type 1, Gout, Inguinal femoral and abdominal hernia, Interstitial lung disease and pulmonary sarcoidosis, Major depressive disorder, Non Hodgkin lymphoma, Schizophrenia
chr6_28301047_A_G	rs33932084	6	28301047	A	G	0.052	0.9	0.098	0.003	PGBD1	0.612	Anxiety disorders, Appendicitis, Benign prostatic hyperplasia, Chronic kidney disease, Diabetes mellitus type 1, Genital prolapse, Inguinal femoral and abdominal hernia, Interstitial lung disease and pulmonary sarcoidosis, Lower extremity peripheral arterial disease, Major depressive disorder, Non Hodgkin lymphoma, Schizophrenia
chr6_28326773_T_C	rs853684	6	28326773	T	C	0.318	0.466	0.431	0.103	ZSCAN31	0.883	Diabetes mellitus type 1
chr6_28329536_T_A	rs853678	6	28329536	T	A	0.075	0.857	0.138	0.006	ZSCAN31	0.528	Anxiety disorders, Benign prostatic hyperplasia, Diabetes mellitus type 1, Genital prolapse, Gout, Inguinal femoral and abdominal hernia, Interstitial lung disease and pulmonary sarcoidosis, Major depressive disorder, Non Hodgkin lymphoma, Prostate cancer
chr6_28363317_G_A	rs17856167	6	28363317	G	A	0.074	0.858	0.136	0.006	ZKSCAN3	1.971	Rheumatoid arthritis
chr6_28398374_A_G	rs2232423	6	28398374	A	G	0.051	0.9	0.097	0.003	ZSCAN12	0.61	Anxiety disorders, Appendicitis, Benign prostatic hyperplasia, Chronic kidney disease, Diabetes mellitus type 1, Genital prolapse, Inguinal femoral and abdominal hernia, Interstitial lung disease and pulmonary sarcoidosis, Lip and oral cavity cancer, Lower extremity peripheral arterial disease, Major depressive disorder, Non Hodgkin lymphoma, Schizophrenia
chr6_28510778_A_T	rs35062161	6	28510778	A	T	0.07	0.866	0.129	0.005	GPX6	1.083	Diabetes mellitus type 1
chr6_29174072_C_T	rs3116856	6	29174072	C	T	0.39	0.373	0.475	0.152	OR2J2	1.113	Cataract, Diabetes mellitus type 1
chr6_29174570_A_T	rs41270632	6	29174570	A	T	0.025	0.951	0.049	0.001	OR2J2	0.946	Diabetes mellitus type 1
chr6_29355468_G_C	rs41271546	6	29355468	G	C	0.022	0.956	0.043	0.001	OR5V1	3.186	Diabetes mellitus type 1, Diabetes mellitus type 2, Schizophrenia
chr6_29374998_G_A	rs3749971	6	29374998	G	A	0.056	0.891	0.105	0.003	OR12D3,OR5V1	0.625	Anxiety disorders, Appendicitis, Asthma, Benign prostatic hyperplasia, Chronic kidney disease, Diabetes mellitus type 1, Genital prolapse, Inguinal femoral and abdominal hernia, Interstitial lung disease and pulmonary sarcoidosis, Lower extremity peripheral arterial disease, Major depressive disorder, Non Hodgkin lymphoma, Schizophrenia
chr6_29396866_T_C	rs4987411	6	29396866	T	C	0.415	0.344	0.484	0.173	OR5V1	0.972	Psoriasis
chr6_29588032_T_C	rs3129034	6	29588032	T	C	0.338	0.44	0.445	0.116	GABBR1,OR2H2	1.081	Diabetes mellitus type 1
chr6_29588087_C_T	rs1233387	6	29588087	C	T	0.196	0.647	0.314	0.039	GABBR1,OR2H2	0.746	Diabetes mellitus type 1, Psoriasis
chr6_29666226_G_C	rs2857766	6	29666226	G	C	0.3	0.491	0.419	0.09	MOG	1.289	Diabetes mellitus type 1, Inflammatory bowel disease, Leukemia, Multiple sclerosis, Psoriasis, Rheumatoid arthritis
chr6_29666235_G_A	rs3130253	6	29666235	G	A	0.067	0.87	0.126	0.005	MOG	1.03	Diabetes mellitus type 1, Multiple sclerosis, Psoriasis
chr6_29725234_T_C	rs1736924	6	29725234	T	C	0.28	0.52	0.4	0.08	HLA-F	0.851	Diabetes mellitus type 1, Multiple sclerosis, Psoriasis
chr6_29726903_A_C	rs3734814	6	29726903	A	C	0.111	0.79	0.198	0.012	HLA-F	0.928	Diabetes mellitus type 1
chr6_29828599_C_A	rs12722477	6	29828599	C	A	0.085	0.837	0.155	0.008	HLA-G	0.967	Diabetes mellitus type 1, Psoriasis
chr6_29829643_C_T	rs12722482	6	29829643	C	T	0.024	0.953	0.046	0.001	HLA-G	0.368	Diabetes mellitus type 1, Major depressive disorder, Multiple sclerosis, Neck pain, Non melanoma skin cancer, Psoriasis
chr6_30071463_G_T	rs2301753	6	30071463	G	T	0.053	0.896	0.101	0.003	RNF39	0.443	Diabetes mellitus type 1
chr6_30103553_C_T	rs1116221	6	30103553	C	T	0.21	0.625	0.329	0.045	TRIM31	0.768	Interstitial lung disease and pulmonary sarcoidosis, Lower extremity peripheral arterial disease, Psoriasis
chr6_30112454_G_A	rs3734838	6	30112454	G	A	0.062	0.879	0.117	0.004	TRIM31	0.588	Diabetes mellitus type 1, Psoriasis
chr6_30147178_C_T	rs757262	6	30147178	C	T	0.285	0.511	0.407	0.082	TRIM40	1.211	Diabetes mellitus type 1, Multiple sclerosis
chr6_30147765_G_A	rs757259	6	30147765	G	A	0.285	0.511	0.407	0.082	TRIM40	1.211	Diabetes mellitus type 1, Multiple sclerosis
chr6_30163934_G_C	rs17194474	6	30163934	G	C	0.037	0.927	0.072	0.002	TRIM15	1.219	Multiple sclerosis, Psoriasis
chr6_30171922_G_A	rs929156	6	30171922	G	A	0.314	0.47	0.43	0.099	TRIM15	1.257	Diabetes mellitus type 1, Multiple sclerosis
chr6_30345563_G_C	rs6986	6	30345563	G	C	0.177	0.678	0.29	0.032	RPP21,TRIM39-RPP21	0.734	Diabetes mellitus type 1, Psoriasis
chr6_30346790_C_A	rs974963	6	30346790	C	A	0.252	0.56	0.376	0.064	RPP21,TRIM39-RPP21	1.184	Diabetes mellitus type 1, Diabetes mellitus type 2, Interstitial lung disease and pulmonary sarcoidosis, Psoriasis, Schizophrenia
chr6_30490287_A_G	rs1264457	6	30490287	A	G	0.495	0.257	0.497	0.246	HLA-E	0.862	Asthma, Interstitial lung disease and pulmonary sarcoidosis, Psoriasis
chr6_30590700_GA_G	rs72545970	6	30590700	GA	G	0.325	0.455	0.439	0.106	ABCF1	1.01	Psoriasis
chr6_30665484_C_T	rs34505140	6	30665484	C	T	0.024	0.954	0.046	0.001	DHX16	9.153	Multiple sclerosis, Psoriasis
chr6_30704656_C_A	rs3132589	6	30704656	C	A	0.015	0.97	0.03	0	MDC1	0.706	Diabetes mellitus type 1
chr6_30744028_G_C	rs3094124	6	30744028	G	C	0.086	0.834	0.158	0.007	IER3	1.006	Cataract, Diabetes mellitus type 1, Multiple sclerosis, Psoriasis, Rheumatoid arthritis
chr6_30892536_A_T	rs143367160	6	30892536	A	T	0.016	0.968	0.031	0	DDR1	4.86	Diabetes mellitus type 1
chr6_30912379_G_A	rs3218820	6	30912379	G	A	0.025	0.95	0.049	0.001	GTF2H4,VARS2	1.54	Diabetes mellitus type 1
chr6_30925350_G_A	rs9394021	6	30925350	G	A	0.253	0.559	0.377	0.065	VARS2	1.56	Psoriasis, Rheumatoid arthritis
chr6_30931747_T_C	rs3131787	6	30931747	T	C	0.145	0.732	0.247	0.021	SFTA2	0.727	Acute glomerulonephritis, Appendicitis, Asthma, Chronic kidney disease, Diabetes mellitus type 1, Diabetes mellitus type 2, Inguinal femoral and abdominal hernia, Interstitial lung disease and pulmonary sarcoidosis, Lower extremity peripheral arterial disease, Non Hodgkin lymphoma
chr6_30986714_C_T	rs34126344	6	30986714	C	T	0.079	0.848	0.146	0.006	MUC21		Asthma, Diabetes mellitus type 1, Diabetes mellitus type 2, Non melanoma skin cancer, Psoriasis
chr6_31025663_G_A	rs115194949	6	31025663	G	A	0.026	0.949	0.05	0.001	MUC22	0.488	Diabetes mellitus type 1
chr6_31025790_G_T	rs4713420	6	31025790	G	T	0.157	0.712	0.263	0.025	MUC22	0.952	Diabetes mellitus type 1, Psoriasis, Rheumatoid arthritis
chr6_31025999_A_T	rs115709409	6	31025999	A	T	0.127	0.763	0.221	0.016	MUC22	1.137	Non Hodgkin lymphoma, Psoriasis
chr6_31029915_C_G	rs9262549	6	31029915	C	G	0.269	0.534	0.393	0.073	MUC22	1.025	Inguinal femoral and abdominal hernia, Interstitial lung disease and pulmonary sarcoidosis, Multiple myeloma, Multiple sclerosis, Non melanoma skin cancer, Psoriasis, Rheumatoid arthritis
chr6_31034675_G_A	rs3869098	6	31034675	G	A	0.472	0.279	0.498	0.223	MUC22	1.065	Interstitial lung disease and pulmonary sarcoidosis, Multiple sclerosis, Rheumatoid arthritis
chr6_31111663_C_T	rs2233982	6	31111663	C	T	0.047	0.907	0.09	0.002	C6orf15	1.052	Psoriasis
chr6_31112117_A_G	rs2233977	6	31112117	A	G	0.141	0.739	0.241	0.02	C6orf15	0.753	Diabetes mellitus type 1, Multiple sclerosis
chr6_31116386_G_A	rs3132554	6	31116386	G	A	0.489	0.262	0.499	0.239	CDSN,PSORS1C1	0.979	Multiple sclerosis, Non melanoma skin cancer, Psoriasis, Rheumatoid arthritis
chr6_31116414_T_C	rs33941312	6	31116414	T	C	0.031	0.939	0.06	0.001	CDSN,PSORS1C1	1.624	Multiple sclerosis, Psoriasis
chr6_31138080_AG_A	rs79153019,rs373592714	6	31138080	AG	A	0.11	0.792	0.195	0.013	PSORS1C1,PSORS1C2	1.053	Psoriasis
chr6_31138114_G_A	rs2233952	6	31138114	G	A	0.128	0.761	0.222	0.017	PSORS1C1,PSORS1C2	0.983	Diabetes mellitus type 1, Diabetes mellitus type 2, Multiple sclerosis, Psoriasis, Rheumatoid arthritis
chr6_31138723_TC_T	rs9278990,rs1491500686	6	31138723	TC	T	0.106	0.799	0.189	0.012	PSORS1C1,PSORS1C2	0.788	Diabetes mellitus type 1, Psoriasis
chr6_31148468_C_T	rs130069	6	31148468	C	T	0.034	0.933	0.066	0.001	CCHCR1	0.79	Diabetes mellitus type 1, Psoriasis
chr6_31148469_A_G	rs130068	6	31148469	A	G	0.487	0.265	0.497	0.238	CCHCR1	1.157	Non Hodgkin lymphoma, Psoriasis
chr6_31157072_C_T	rs3130453	6	31157072	C	T	0.413	0.344	0.485	0.171	CCHCR1	0.834	Asthma, Cataract, Chronic kidney disease, Diabetes mellitus type 1, Diabetes mellitus type 2, Interstitial lung disease and pulmonary sarcoidosis, Multiple sclerosis, Psoriasis, Rheumatoid arthritis
chr6_31157480_C_A	rs72856718	6	31157480	C	A	0.153	0.718	0.258	0.024	CCHCR1	2.022	Asthma, Cervical cancer, Diabetes mellitus type 1, Interstitial lung disease and pulmonary sarcoidosis, Non Hodgkin lymphoma, Psoriasis, Schizophrenia
chr6_31157513_C_G	rs201359780	6	31157513	C	G	0.022	0.957	0.043	0.001	CCHCR1	49.925	Breast cancer, Glaucoma, Inflammatory bowel disease, Psoriasis, Rheumatoid arthritis
chr6_31197789_C_T	rs3094609	6	31197789	C	T	0.147	0.729	0.249	0.022	HCG27	0.985	Asthma, Cataract, Diabetes mellitus type 1, Diabetes mellitus type 2, Ischemic heart disease, Multiple myeloma, Multiple sclerosis, Psoriasis, Rheumatoid arthritis
chr6_31197793_G_GGTGTTTCAA	rs568585112,rs374140321	6	31197793	G	GGTGTTTCAA	0.034	0.933	0.066	0.001	HCG27	0.797	Diabetes mellitus type 1, Psoriasis
chr6_31202450_A_G	rs73728294	6	31202450	A	G	0.113	0.787	0.2	0.013	HCG27	1.296	Multiple sclerosis, Rheumatoid arthritis
chr6_31202451_C_G	rs9366770	6	31202451	C	G	0.438	0.317	0.489	0.194	HCG27	1.347	Cervical cancer, Diabetes mellitus type 2, Interstitial lung disease and pulmonary sarcoidosis, Multiple myeloma, Multiple sclerosis, Non melanoma skin cancer, Rheumatoid arthritis, Schizophrenia
chr6_31410558_G_C	rs9380254	6	31410558	G	C	0.131	0.755	0.227	0.018	MICA	2.092	Asthma, Cervical cancer, Diabetes mellitus type 1, Diabetes mellitus type 2, Interstitial lung disease and pulmonary sarcoidosis, Prostate cancer, Psoriasis
chr6_31410581_T_G	rs1063630	6	31410581	T	G	0.199	0.643	0.316	0.041	MICA	1.311	Asthma, Diabetes mellitus type 1, Interstitial lung disease and pulmonary sarcoidosis, Psoriasis
chr6_31411179_C_G	rs1051790	6	31411179	C	G	0.078	0.85	0.143	0.006	MICA	0.483	Diabetes mellitus type 1, Psoriasis
chr6_31411282_A_T	rs3819268	6	31411282	A	T	0.025	0.951	0.048	0.001	MICA	1.145	Diabetes mellitus type 1
chr6_31411332_G_A	rs1051794	6	31411332	G	A	0.341	0.435	0.447	0.117	MICA	1.256	Asthma, Diabetes mellitus type 1, Interstitial lung disease and pulmonary sarcoidosis, Non melanoma skin cancer, Psoriasis, Rheumatoid arthritis
chr6_31411357_C_G	rs1131897	6	31411357	C	G	0.015	0.971	0.028	0	MICA	0.217	Diabetes mellitus type 1, Non melanoma skin cancer, Psoriasis
chr6_31412040_T_C	rs1140700	6	31412040	T	C	0.419	0.339	0.484	0.177	MICA	0.992	Asthma, Diabetes mellitus type 1, Interstitial lung disease and pulmonary sarcoidosis, Psoriasis, Rheumatoid arthritis
chr6_31412154_G_A	rs1063635	6	31412154	G	A	0.419	0.338	0.485	0.177	MICA	0.984	Asthma, Diabetes mellitus type 1, Interstitial lung disease and pulmonary sarcoidosis, Psoriasis, Rheumatoid arthritis
chr6_31412224_TG_T	rs199503730,rs372860257	6	31412224	TG	T	0.013	0.974	0.026	0	MICA	0.289	Cataract, Diabetes mellitus type 1, Psoriasis, Thyroid cancer
chr6_31412417_T_C	rs41554412	6	31412417	T	C	0.195	0.649	0.311	0.04	MICA	1.553	Asthma, Diabetes mellitus type 1, Interstitial lung disease and pulmonary sarcoidosis, Psoriasis
chr6_31412421_C_T	rs61738275	6	31412421	C	T	0.199	0.643	0.316	0.041	MICA	1.31	Asthma, Diabetes mellitus type 1, Interstitial lung disease and pulmonary sarcoidosis, Psoriasis
chr6_31506180_C_G	rs3134900	6	31506180	C	G	0.097	0.816	0.174	0.01	MICB	0.771	Appendicitis, Asthma, Benign prostatic hyperplasia, Cataract, Chronic kidney disease, Diabetes mellitus type 1, Diabetes mellitus type 2, Gastritis and duodenitis, Inguinal femoral and abdominal hernia, Interstitial lung disease and pulmonary sarcoidosis, Lower extremity peripheral arterial disease, Non Hodgkin lymphoma, Schizophrenia
chr6_31507279_G_A	rs41273040	6	31507279	G	A	0.04	0.921	0.077	0.002	MICB	1.361	Multiple sclerosis, Psoriasis, Rheumatoid arthritis
chr6_31538914_G_A	rs2071596	6	31538914	G	A	0.19	0.657	0.307	0.036	ATP6V1G2-DDX39B,DDX39B	1.054	Diabetes mellitus type 1, Glaucoma, Multiple sclerosis, Rheumatoid arthritis
chr6_31539004_A_C	rs112327138	6	31539004	A	C	0.022	0.956	0.043	0	ATP6V1G2-DDX39B,DDX39B	5.666	Cervical cancer, Diabetes mellitus type 1, Leukemia, Rheumatoid arthritis
chr6_31541655_A_G	rs2239526	6	31541655	A	G	0.374	0.393	0.466	0.141	ATP6V1G2-DDX39B,DDX39B	0.802	Asthma, Cataract, Diabetes mellitus type 1, Diabetes mellitus type 2, Gallbladder and biliary diseases, Inflammatory bowel disease, Ischemic heart disease, Multiple sclerosis, Psoriasis, Rheumatoid arthritis, Schizophrenia
chr6_31558303_G_A	rs184070214	6	31558303	G	A	0.027	0.947	0.052	0.001	NFKBIL1	1.368	Acne vulgaris, Asthma, Diabetes mellitus type 1, Multiple sclerosis, Non melanoma skin cancer, Psoriasis, Rheumatoid arthritis
chr6_31572779_T_C	rs2229094	6	31572779	T	C	0.323	0.458	0.438	0.104	LTA	1.303	Interstitial lung disease and pulmonary sarcoidosis, Non melanoma skin cancer
chr6_31633958_G_A	rs11538263	6	31633958	G	A	0.048	0.907	0.091	0.003	PRRC2A	1.006	Age related macular degeneration, Diabetes mellitus type 1, Psoriasis, Rheumatoid arthritis
chr6_31635631_C_T	rs150484029	6	31635631	C	T	0.021	0.958	0.041	0	PRRC2A	81.222	Breast cancer, Glaucoma, Inflammatory bowel disease, Psoriasis, Rheumatoid arthritis
chr6_31642909_A_G	rs1052486	6	31642909	A	G	0.386	0.378	0.472	0.15	BAG6	0.775	Anxiety disorders, Diabetes mellitus type 2, Multiple sclerosis, Non Hodgkin lymphoma, Rheumatoid arthritis
chr6_31659746_T_C	rs3130617	6	31659746	T	C	0.203	0.636	0.321	0.043	C6orf47	1.086	Age related macular degeneration, Cataract, Chronic kidney disease, Diabetes mellitus type 1, Diabetes mellitus type 2, Gallbladder and biliary diseases, Ischemic heart disease, Multiple sclerosis, Non Hodgkin lymphoma, Psoriasis, Rheumatoid arthritis
chr6_31662541_C_G	rs28732158	6	31662541	C	G	0.038	0.926	0.073	0.001	GPANK1	0.613	Asthma, Diabetes mellitus type 1, Hypertensive heart disease, Multiple sclerosis, Psoriasis, Rheumatoid arthritis, Thyroid cancer
chr6_31672202_C_T	rs9267532	6	31672202	C	T	0.08	0.846	0.147	0.007	LY6G5B,XXbac-BPG32J3.22	1.145	Diabetes mellitus type 1, Multiple sclerosis, Psoriasis, Rheumatoid arthritis
chr6_31766536_C_A	rs28400002	6	31766536	C	A	0.024	0.953	0.047	0.001	VWA7	1.376	Diabetes mellitus type 1, Interstitial lung disease and pulmonary sarcoidosis, Multiple sclerosis, Psoriasis, Rheumatoid arthritis
chr6_31766568_G_T	rs3115671	6	31766568	G	T	0.092	0.825	0.166	0.009	VWA7	0.82	Appendicitis, Asthma, Benign prostatic hyperplasia, Cataract, Chronic kidney disease, Diabetes mellitus type 1, Diabetes mellitus type 2, Gastritis and duodenitis, Inguinal femoral and abdominal hernia, Interstitial lung disease and pulmonary sarcoidosis, Lower extremity peripheral arterial disease, Non Hodgkin lymphoma, Prostate cancer, Schizophrenia, Tracheal bronchus and lung cancer
chr6_31772986_A_ACAGGCTCCATGGGG	rs149806946,rs377401343	6	31772986	A	ACAGGCTCCATGGGG	0.122	0.772	0.212	0.015	VWA7	5.25	Asthma, Atrial fibrillation and flutter, Cervical cancer, Diabetes mellitus type 1, Diabetes mellitus type 2, Genital prolapse, Interstitial lung disease and pulmonary sarcoidosis, Lower extremity peripheral arterial disease, Multiple sclerosis, Non Hodgkin lymphoma, Non melanoma skin cancer, Psoriasis
chr6_31810169_C_T	rs2075800	6	31810169	C	T	0.297	0.494	0.418	0.089	HSPA1L	0.882	Asthma, Diabetes mellitus type 1, Diabetes mellitus type 2, Multiple sclerosis, Rheumatoid arthritis
chr6_31870664_T_C	rs644827	6	31870664	T	C	0.436	0.319	0.49	0.191	SLC44A4	0.76	Diabetes mellitus type 1, Diabetes mellitus type 2, Multiple sclerosis, Non Hodgkin lymphoma
chr6_31871532_C_T	rs2242665	6	31871532	C	T	0.436	0.319	0.49	0.191	SLC44A4	0.761	Diabetes mellitus type 1, Diabetes mellitus type 2, Multiple sclerosis, Non Hodgkin lymphoma
chr6_31896761_G_A	rs115884658	6	31896761	G	A	0.035	0.931	0.067	0.001	EHMT2	1.841	Asthma, Cataract, Chronic kidney disease, Diabetes mellitus type 1, Diabetes mellitus type 2, Leukemia, Prostate cancer, Rheumatoid arthritis
chr6_31901161_C_T	rs9394078	6	31901161	C	T	0.105	0.801	0.188	0.011	C2,ZBTB12	3.226	Age related macular degeneration, Psoriasis, Rheumatoid arthritis
chr6_31936027_G_C	rs9332739	6	31936027	G	C	0.054	0.895	0.102	0.003	C2,XXbac-BPG116M5.17	1.256	Age related macular degeneration, Multiple sclerosis
chr6_31967790_G_A	rs3911893	6	31967790	G	A	0.031	0.939	0.06	0.001	SKIV2L	0.717	Asthma
chr6_31968902_C_T	rs449643	6	31968902	C	T	0.077	0.853	0.141	0.006	SKIV2L	0.545	Age related macular degeneration, Cervical cancer, Chronic kidney disease, Diabetes mellitus type 1, Non Hodgkin lymphoma, Non melanoma skin cancer, Rheumatoid arthritis
chr6_31970635_G_T	rs17207867	6	31970635	G	T	0.055	0.892	0.104	0.003	DXO	0.692	Diabetes mellitus type 1, Multiple sclerosis, Psoriasis
chr6_31980671_A_G	rs616634	6	31980671	A	G	0.173	0.684	0.285	0.031	STK19	1.871	Asthma, Genital prolapse, Interstitial lung disease and pulmonary sarcoidosis, Multiple sclerosis, Non Hodgkin lymphoma, Psoriasis
chr6_32038437_CCTG_C	rs1326211092,rs61338903	6	32038437	CCTG	C	0.333	0.446	0.443	0.111	CYP21A2	1.074	Asthma, Diabetes mellitus type 1, Glaucoma, Multiple sclerosis
chr6_32052735_T_C	rs17207895	6	32052735	T	C	0.02	0.96	0.04	0	TNXB	0.79	Cervical cancer, Diabetes mellitus type 1, Multiple sclerosis, Rheumatoid arthritis
chr6_32056597_A_G	rs28361051	6	32056597	A	G	0.026	0.948	0.051	0.001	TNXB	2.524	Diabetes mellitus type 1, Multiple sclerosis, Rheumatoid arthritis
chr6_32058330_T_C	rs1009382	6	32058330	T	C	0.344	0.432	0.449	0.119	TNXB	0.919	Asthma, Diabetes mellitus type 1, Diabetes mellitus type 2, Multiple sclerosis, Psoriasis
chr6_32154609_G_C	rs3134604	6	32154609	G	C	0.109	0.795	0.192	0.013	PPT2,PPT2-EGFL8	1.031	Cataract, Diabetes mellitus type 1, Diabetes mellitus type 2, Gallbladder and biliary diseases, Ischemic heart disease, Multiple sclerosis, Psoriasis, Rheumatoid arthritis
chr6_32183666_C_T	rs2070600	6	32183666	C	T	0.065	0.875	0.121	0.004	AGER	1.27	Asthma, Diabetes mellitus type 1, Diabetes mellitus type 2, Multiple sclerosis, Rheumatoid arthritis
chr6_32220863_T_C	rs520692	6	32220863	T	C	0.307	0.481	0.425	0.095	NOTCH4	1.007	Age related macular degeneration, Multiple sclerosis, Psoriasis
chr6_32221046_G_A	rs8192585	6	32221046	G	A	0.055	0.894	0.103	0.003	NOTCH4	1.325	Diabetes mellitus type 1
chr6_32222613_T_G	rs915894	6	32222613	T	G	0.318	0.466	0.431	0.103	NOTCH4	0.874	Age related macular degeneration, Appendicitis, Asthma, Benign prostatic hyperplasia, Cataract, Cervical cancer, Chronic kidney disease, Diabetes mellitus type 1, Diabetes mellitus type 2, Interstitial lung disease and pulmonary sarcoidosis, Lower extremity peripheral arterial disease, Multiple sclerosis, Psoriasis, Schizophrenia
chr6_32293994_A_G	rs560505	6	32293994	A	G	0.314	0.471	0.43	0.099	C6orf10	0.735	Asthma, Diabetes mellitus type 1, Diabetes mellitus type 2, Multiple sclerosis, Non Hodgkin lymphoma, Rheumatoid arthritis
chr6_32332045_G_A	rs1003878	6	32332045	G	A	0.189	0.659	0.305	0.036	C6orf10	0.806	Chronic kidney disease, Diabetes mellitus type 1, Gastritis and duodenitis, Interstitial lung disease and pulmonary sarcoidosis, Lower extremity peripheral arterial disease, Psoriasis, Rheumatoid arthritis, Tracheal bronchus and lung cancer
chr6_32393985_G_A	rs35624343	6	32393985	G	A	0.251	0.562	0.374	0.063	BTNL2	1.767	Asthma, Cervical cancer, Chronic kidney disease, Diabetes mellitus type 1, Diabetes mellitus type 2, Interstitial lung disease and pulmonary sarcoidosis, Lower extremity peripheral arterial disease, Multiple sclerosis, Non Hodgkin lymphoma, Non melanoma skin cancer, Psoriasis
chr6_32403192_TG_T	rs60740710,rs370253771	6	32403192	TG	T	0.161	0.704	0.27	0.026	BTNL2	2.347	Diabetes mellitus type 1, Non Hodgkin lymphoma, Rheumatoid arthritis
chr6_32443258_C_A	rs8084	6	32443258	C	A	0.493	0.258	0.5	0.243	HLA-DRA	0.892	Asthma, Diabetes mellitus type 1, Diabetes mellitus type 2, Interstitial lung disease and pulmonary sarcoidosis, Multiple sclerosis, Rheumatoid arthritis
chr6_32443869_G_T	rs7192	6	32443869	G	T	0.477	0.273	0.499	0.228	HLA-DRA	0.861	Asthma, Diabetes mellitus type 1, Diabetes mellitus type 2, Interstitial lung disease and pulmonary sarcoidosis, Multiple sclerosis, Psoriasis, Rheumatoid arthritis
chr6_32522015_G_T	rs41562816	6	32522015	G	T	0.038	0.926	0.073	0.002	HLA-DRB5	0.546	Diabetes mellitus type 1, Diabetes mellitus type 2, Multiple sclerosis, Psoriasis
chr6_32522029_C_T	rs146630533	6	32522029	C	T	0.056	0.892	0.105	0.003	HLA-DRB5	0.622	Diabetes mellitus type 1, Multiple sclerosis, Psoriasis, Rheumatoid arthritis
chr6_32660883_T_C	rs28688207	6	32660883	T	C	0.012	0.976	0.024	0	HLA-DQB1	0.35	Diabetes mellitus type 1, Interstitial lung disease and pulmonary sarcoidosis, Multiple sclerosis
chr6_32666522_A_ACC	rs749944694	6	32666522	A	ACC	0.274	0.528	0.396	0.076	HLA-DQB1	1.635	Age related macular degeneration, Asthma, Cataract, Chronic kidney disease, Diabetes mellitus type 1, Diabetes mellitus type 2, Glaucoma, Hodgkin lymphoma, Interstitial lung disease and pulmonary sarcoidosis, Lower extremity peripheral arterial disease, Non Hodgkin lymphoma, Psoriasis, Rheumatoid arthritis
chr6_32666529_T_A	rs1049060	6	32666529	T	A	0.474	0.277	0.497	0.226	HLA-DQB1	0.901	Age related macular degeneration, Asthma, Benign prostatic hyperplasia, Cataract, Cervical cancer, Chronic kidney disease, Diabetes mellitus type 1, Diabetes mellitus type 2, Gastritis and duodenitis, Glaucoma, Lower extremity peripheral arterial disease, Multiple sclerosis, Psoriasis, Rheumatoid arthritis
chr6_32666541_C_A	rs3891176	6	32666541	C	A	0.142	0.736	0.243	0.021	HLA-DQB1	0.658	Asthma, Benign prostatic hyperplasia, Cataract, Chronic kidney disease, Diabetes mellitus type 1, Diabetes mellitus type 2, Interstitial lung disease and pulmonary sarcoidosis, Lower extremity peripheral arterial disease, Non Hodgkin lymphoma, Prostate cancer, Schizophrenia
chr6_32746366_G_A	rs2071800	6	32746366	G	A	0.035	0.931	0.068	0.001	HLA-DQA2	0.56	Asthma, Multiple sclerosis
chr6_32783144_A_G	rs57912571	6	32783144	A	G	0.053	0.898	0.099	0.003	HLA-DQB2	1.975	Appendicitis, Asthma, Cataract, Chronic kidney disease, Diabetes mellitus type 1, Diabetes mellitus type 2, Leukemia, Lower extremity peripheral arterial disease, Multiple sclerosis, Rheumatoid arthritis
chr6_32797719_C_A	rs141454996	6	32797719	C	A	0.029	0.944	0.055	0.001	HLA-DOB	176.23	Breast cancer, Cervical cancer, Glaucoma, Inflammatory bowel disease, Multiple sclerosis, Psoriasis, Rheumatoid arthritis
chr6_32813777_G_A	rs2070121	6	32813777	G	A	0.111	0.79	0.198	0.012	HLA-DOB,XXbac-BPG246D15.9	1.34	Diabetes mellitus type 1
chr6_32814335_C_T	rs11575907	6	32814335	C	T	0.012	0.975	0.024	0	HLA-DOB,XXbac-BPG246D15.9	0.336	Age related macular degeneration, Multiple sclerosis, Psoriasis
chr6_32828974_T_C	rs241447	6	32828974	T	C	0.327	0.455	0.436	0.109	TAP2,XXbac-BPG246D15.9	1.266	Asthma, Cervical cancer, Diabetes mellitus type 1, Interstitial lung disease and pulmonary sarcoidosis, Lower extremity peripheral arterial disease, Multiple sclerosis, Non melanoma skin cancer, Psoriasis
chr6_32829016_G_A	rs4148876	6	32829016	G	A	0.072	0.861	0.134	0.005	TAP2,XXbac-BPG246D15.9	0.954	Diabetes mellitus type 1, Multiple sclerosis, Non melanoma skin cancer
chr6_32830032_C_T	rs2228396	6	32830032	C	T	0.081	0.844	0.149	0.007	TAP2,XXbac-BPG246D15.9	0.84	Asthma, Multiple sclerosis
chr6_32832447_C_A	rs2228397	6	32832447	C	A	0.188	0.659	0.305	0.036	TAP2,XXbac-BPG246D15.9	0.803	Diabetes mellitus type 1, Psoriasis
chr6_32832635_C_T	rs1800454	6	32832635	C	T	0.139	0.741	0.239	0.02	TAP2,XXbac-BPG246D15.9	0.952	Asthma, Diabetes mellitus type 1
chr6_32847198_T_C	rs1135216	6	32847198	T	C	0.179	0.674	0.294	0.033	PSMB9,TAP1	1.177	Diabetes mellitus type 1, Rheumatoid arthritis
chr6_32857313_G_A	rs17587	6	32857313	G	A	0.224	0.602	0.347	0.051	PSMB9	0.832	Asthma, Diabetes mellitus type 1, Interstitial lung disease and pulmonary sarcoidosis, Psoriasis
chr6_32890300_T_C	rs144112342	6	32890300	T	C	0.019	0.963	0.036	0	PSMB9	0.897	Diabetes mellitus type 1, Multiple sclerosis, Rheumatoid arthritis
chr6_32937204_A_G	rs1042337	6	32937204	A	G	0.148	0.726	0.252	0.022	HLA-DMB	1.125	Diabetes mellitus type 1, Multiple sclerosis
chr6_32937309_G_T	rs2071555	6	32937309	G	T	0.03	0.941	0.058	0.001	HLA-DMB	1.357	Interstitial lung disease and pulmonary sarcoidosis
chr6_32949767_C_T	rs1063478	6	32949767	C	T	0.101	0.809	0.181	0.01	HLA-DMA,XXbac-BPG181M17.5	0.774	Diabetes mellitus type 1, Psoriasis
chr6_32979187_G_A	rs206778	6	32979187	G	A	0.458	0.295	0.494	0.211	BRD2	1.497	Diabetes mellitus type 1, Interstitial lung disease and pulmonary sarcoidosis, Multiple sclerosis, Rheumatoid arthritis
chr6_32997285_A_G	rs3128947	6	32997285	A	G	0.131	0.755	0.228	0.017	HLA-DOA	0.752	Multiple sclerosis, Rheumatoid arthritis
chr6_33006774_G_T	rs2582	6	33006774	G	T	0.109	0.794	0.194	0.012	HLA-DOA	0.822	Psoriasis
chr6_33008092_G_A	rs375256	6	33008092	G	A	0.282	0.516	0.404	0.08	HLA-DOA	1.145	Diabetes mellitus type 1
chr6_33069863_C_T	rs1126533	6	33069863	C	T	0.029	0.943	0.056	0.001	HLA-DPA1	0.854	Diabetes mellitus type 1
chr6_33080689_G_T	rs1126511	6	33080689	G	T	0.164	0.7	0.273	0.027	HLA-DPA1,HLA-DPB1	0.736	Cervical cancer, Rheumatoid arthritis
chr6_33080690_G_T	rs1126513	6	33080690	G	T	0.164	0.7	0.273	0.027	HLA-DPA1,HLA-DPB1	0.735	Cervical cancer, Rheumatoid arthritis
chr6_33080825_A_C	rs1042131	6	33080825	A	C	0.498	0.253	0.498	0.249	HLA-DPB1	1.159	Diabetes mellitus type 1, Schizophrenia
chr6_33080863_A_G	rs1042140	6	33080863	A	G	0.17	0.689	0.281	0.03	HLA-DPB1	0.719	Multiple sclerosis, Non melanoma skin cancer
chr6_33085181_C_T	rs1042335	6	33085181	C	T	0.255	0.556	0.379	0.066	HLA-DPB1	0.84	Cervical cancer, Diabetes mellitus type 1, Rheumatoid arthritis
chr6_33085204_C_A	rs14362	6	33085204	C	A	0.193	0.652	0.31	0.038	HLA-DPB1	1.737	Cervical cancer, Diabetes mellitus type 1, Diabetes mellitus type 2, Interstitial lung disease and pulmonary sarcoidosis, Lower extremity peripheral arterial disease
chr6_33085800_G_A	rs9276	6	33085800	G	A	0.058	0.888	0.108	0.004	HLA-DPB1	1.108	Diabetes mellitus type 1, Interstitial lung disease and pulmonary sarcoidosis, Lower extremity peripheral arterial disease
chr6_33288694_C_T	rs3130257	6	33288694	C	T	0.085	0.837	0.156	0.007	WDR46	1.036	Diabetes mellitus type 1, Multiple sclerosis
chr6_33292438_C_T	rs35273540	6	33292438	C	T	0.012	0.976	0.024	0	PFDN6,RGL2	0.765	Diabetes mellitus type 1
chr6_33305078_C_G	rs2071888	6	33305078	C	G	0.474	0.277	0.498	0.225	TAPBP	0.965	Diabetes mellitus type 1, Prostate cancer
chr6_33316178_C_T	rs141444056	6	33316178	C	T	0.022	0.956	0.043	0.001	ZBTB22	10.628	Diabetes mellitus type 1, Rheumatoid arthritis
chr6_33414511_A_G	rs3116713	6	33414511	A	G	0.072	0.861	0.134	0.005	PHF1	1.022	Diabetes mellitus type 1, Multiple sclerosis
chr6_33416696_C_T	rs41267649	6	33416696	C	T	0.038	0.925	0.074	0.002	CUTA	1.756	Chronic kidney disease, Diabetes mellitus type 1, Diabetes mellitus type 2, Lower extremity peripheral arterial disease, Prostate cancer, Rheumatoid arthritis
chr6_33432001_C_T	rs9394145	6	33432001	C	T	0.472	0.282	0.493	0.225	SYNGAP1	1.823	Diabetes mellitus type 1, Interstitial lung disease and pulmonary sarcoidosis, Schizophrenia
chr6_33685709_G_A	rs12528378	6	33685709	G	A	0.074	0.858	0.136	0.006	ITPR3	0.684	Diabetes mellitus type 1
chr6_33691695_G_C	rs2229642	6	33691695	G	C	0.404	0.356	0.48	0.164	ITPR3	1.335	Rheumatoid arthritis
chr6_33801120_G_A	rs2281820	6	33801120	G	A	0.433	0.322	0.489	0.189	MLN	0.945	Diabetes mellitus type 1
chr6_33850601_C_G	rs116997897	6	33850601	C	G	0.022	0.956	0.043	0	MLN	1.519	Psoriasis
chr6_33960658_C_T	rs9380392	6	33960658	C	T	0.42	0.337	0.486	0.177	GRM4	1.027	Diabetes mellitus type 1
chr6_33982056_C_T	rs189807979	6	33982056	C	T	0.014	0.972	0.028	0	GRM4	11.24	Diabetes mellitus type 1, Diabetes mellitus type 2
chr6_33985737_G_A	rs141935215	6	33985737	G	A	0.023	0.954	0.046	0.001	GRM4	1.851	Diabetes mellitus type 1
chr6_33993315_C_T	rs114732441	6	33993315	C	T	0.028	0.944	0.055	0.001	GRM4	19.808	Diabetes mellitus type 1
chr6_34010671_A_G	rs192388860	6	34010671	A	G	0.013	0.975	0.025	0	GRM4	3.787	Diabetes mellitus type 1
chr6_36677919_A_G	rs2395655	6	36677919	A	G	0.364	0.405	0.462	0.132	CDKN1A	0.926	Atrial fibrillation and flutter, Ischemic heart disease, Lower extremity peripheral arterial disease
chr6_39173437_A_G	rs6921231	6	39173437	A	G	0.079	0.849	0.145	0.006	KCNK5	1.292	Ischemic heart disease, Migraine
chr6_40441504_T_C	rs34298980	6	40441504	T	C	0.345	0.43	0.45	0.121	LRFN2	0.65	Diabetes mellitus type 2
chr6_41558001_A_G	rs10947980	6	41558001	A	G	0.305	0.484	0.423	0.093	FOXP4	1.172	Prostate cancer
chr6_43790159_C_A	rs998584	6	43790159	C	A	0.482	0.269	0.498	0.233	VEGFA	1.026	Diabetes mellitus type 2
chr6_50849174_G_T	rs72892910	6	50849174	G	T	0.203	0.636	0.322	0.042	TFAP2B	1.093	Diabetes mellitus type 2
chr6_73882169_T_C	rs1370439	6	73882169	T	C	0.431	0.325	0.49	0.186	CD109		Endometriosis
chr6_75605969_T_A	rs58570618	6	75605969	T	A	0.133	0.751	0.232	0.018	SENP6	1.348	Atrial fibrillation and flutter
chr6_90211688_T_C	rs2325261	6	90211688	T	C	0.281	0.518	0.403	0.079	BACH2	0.679	Asthma
chr6_96613283_C_T	rs9486725	6	96613283	C	T	0.299	0.492	0.418	0.09	FHL5	0.909	Migraine
chr6_100173055_C_T	rs17185536	6	100173055	C	T	0.204	0.633	0.326	0.042	MCHR2	0.842	Atrial fibrillation and flutter, Osteoarthritis
chr6_104983309_G_A	rs75894113	6	104983309	G	A	0.075	0.857	0.137	0.006	LIN28B	1.196	Gallbladder and biliary diseases
chr6_109002316_G_T	rs2273668	6	109002316	G	T	0.149	0.725	0.253	0.022	SESN1	1.195	Prostate cancer
chr6_111592059_C_T	rs33980500	6	111592059	C	T	0.073	0.86	0.134	0.005	TRAF3IP2	0.98	Psoriasis
chr6_116936036_C_T	rs675495	6	116936036	C	T	0.355	0.417	0.457	0.126	RFX6	1.11	Prostate cancer
chr6_117202308_A_C	rs7753558	6	117202308	A	C	0.318	0.465	0.433	0.102	VGLL2	1.087	Inguinal femoral and abdominal hernia
chr6_117208687_T_C	rs11153653	6	117208687	T	C	0.34	0.436	0.449	0.115	VGLL2	0.726	Atrial fibrillation and flutter
chr6_117675468_T_C	rs80196932	6	117675468	T	C	0.201	0.639	0.32	0.041	NUS1	1.449	Diabetes mellitus type 2
chr6_121461984_C_T	rs2389542	6	121461984	C	T	0.12	0.775	0.21	0.015	GJA1	0.771	Migraine
chr6_122069938_C_T	rs1357051	6	122069938	C	T	0.333	0.445	0.444	0.111	HSF2	0.881	Atrial fibrillation and flutter
chr6_126567185_A_T	rs4629706	6	126567185	A	T	0.475	0.276	0.497	0.226	CENPW	0.933	Diabetes mellitus type 2
chr6_127131436_C_T	rs2800710	6	127131436	C	T	0.474	0.277	0.497	0.226	RSPO3	1.016	Endometriosis
chr6_133905009_T_C	rs162185	6	133905009	T	C	0.476	0.276	0.497	0.227	TCF21	1.196	Ischemic heart disease
chr6_137678425_GA_G	rs35926684,rs397886367	6	137678425	GA	G	0.21	0.625	0.33	0.045	OLIG3	0.923	Inflammatory bowel disease
chr6_137895651_T_C	rs674451	6	137895651	T	C	0.344	0.431	0.45	0.119	TNFAIP3	1.051	Psoriasis
chr6_139503855_A_G	rs590015	6	139503855	A	G	0.498	0.254	0.497	0.25	CITED2	1.046	Diabetes mellitus type 2
chr6_143243264_C_A	rs7748846	6	143243264	C	A	0.44	0.314	0.493	0.193	AIG1	1.034	Inguinal femoral and abdominal hernia
chr6_151351050_A_T	rs61748676	6	151351050	A	T	0.065	0.875	0.121	0.004	AKAP12	2.151	Endometriosis
chr6_151494876_T_C	rs1971256	6	151494876	T	C	0.22	0.609	0.342	0.049	CCDC170	1.158	Endometriosis
chr6_151615542_G_A	rs6929137	6	151615542	G	A	0.198	0.643	0.317	0.04	CCDC170	0.547	Breast cancer
chr6_151695234_A_T	rs862346	6	151695234	A	T	0.468	0.283	0.498	0.219	ESR1	1.112	Endometriosis, Genital prolapse
chr6_151923512_A_C	rs4870063	6	151923512	A	C	0.346	0.428	0.452	0.119	ESR1	0.962	Major depressive disorder
chr6_152241136_C_G	rs58415480	6	152241136	C	G	0.232	0.591	0.354	0.055	SYNE1	1.576	Endometriosis
chr6_152249139_A_G	rs17215781	6	152249139	A	G	0.069	0.867	0.129	0.005	SYNE1	1.051	Endometriosis
chr6_152344126_A_C	rs4645434	6	152344126	A	C	0.46	0.292	0.495	0.213	SYNE1	0.892	Endometriosis
chr6_159315873_G_C	rs1875820	6	159315873	G	C	0.137	0.744	0.237	0.019	FNDC1	0.966	Ischemic heart disease
chr6_160160511_T_TG	rs4646284	6	160160511	T	TG	0.259	0.55	0.383	0.068	SLC22A1	0.843	Prostate cancer
chr6_160348779_C_T	rs668871	6	160348779	C	T	0.496	0.254	0.5	0.246	SLC22A3	1.06	Diabetes mellitus type 2, Ischemic heart disease, Peptic ulcer disease, Prostate cancer
chr6_160540105_T_C	rs3798220	6	160540105	T	C	0.011	0.978	0.022	0	LPA	0.601	Ischemic heart disease, Lower extremity peripheral arterial disease, Non rheumatic valvular heart disease
chr6_160564494_G_A	rs118039278	6	160564494	G	A	0.046	0.91	0.088	0.002	LPA	0.41	Aortic aneurysm, Atrial fibrillation and flutter, Ischemic heart disease, Lower extremity peripheral arterial disease, Non rheumatic valvular heart disease, Rheumatic heart disease
chr6_167117605_C_T	rs6456160	6	167117605	C	T	0.442	0.312	0.494	0.195	CCR6	0.973	Non melanoma skin cancer
chr7_1838741_G_A	rs3889573	7	1838741	G	A	0.263	0.545	0.385	0.07	MAD1L1	0.895	Diabetes mellitus type 2
chr7_5362736_C_T	rs147458296	7	5362736	C	T	0.01	0.98	0.02	0	TNRC18	Inf	Inflammatory bowel disease, Psoriasis
chr7_6430991_G_C	rs34421596	7	6430991	G	C	0.225	0.601	0.348	0.051	DAGLB	0.871	Gallbladder and biliary diseases
chr7_6508277_G_T	rs184043502	7	6508277	G	T	0.057	0.889	0.108	0.003	GRID2IP	3.54	Inflammatory bowel disease
chr7_14858657_C_T	rs17168486	7	14858657	C	T	0.198	0.643	0.317	0.04	DGKB	1.147	Diabetes mellitus type 2
chr7_15019647_A_C	rs11514706	7	15019647	A	C	0.408	0.352	0.481	0.167	DGKB	0.804	Diabetes mellitus type 2
chr7_19009765_G_A	rs2107595	7	19009765	G	A	0.194	0.651	0.311	0.038	HDAC9	1.308	Ischemic heart disease, Lower extremity peripheral arterial disease
chr7_20957333_T_TG	rs10713532,rs398003925	7	20957333	T	TG	0.221	0.608	0.344	0.049	SP8	0.988	Benign prostatic hyperplasia, Prostate cancer
chr7_27914803_A_G	rs77656805	7	27914803	A	G	0.021	0.959	0.041	0.001	JAZF1	1.257	Endometriosis, Prostate cancer
chr7_27936944_G_A	rs10486567	7	27936944	G	A	0.262	0.545	0.386	0.069	JAZF1	1.194	Benign prostatic hyperplasia, Prostate cancer
chr7_28139006_TG_T	rs34844509,rs398004155	7	28139006	TG	T	0.491	0.26	0.497	0.243	JAZF1	0.973	Asthma, Diabetes mellitus type 2, Non melanoma skin cancer
chr7_29092663_A_G	rs117744081	7	29092663	A	G	0.034	0.933	0.065	0.001	CPVL	1.119	Malignant skin melanoma, Non melanoma skin cancer, Psoriasis
chr7_32329536_G_A	rs215634	7	32329536	G	A	0.287	0.511	0.405	0.085	PDE1C	1.192	Chronic obstructive pulmonary disease
chr7_37342861_T_G	rs60600003	7	37342861	T	G	0.102	0.807	0.183	0.011	ELMO1	0.967	Psoriasis, Rheumatoid arthritis
chr7_40425920_G_A	rs12531683	7	40425920	G	A	0.15	0.723	0.255	0.023	SUGCT	1.467	Aortic aneurysm, Migraine
chr7_45619561_G_A	rs139610002	7	45619561	G	A	0.011	0.977	0.023	0	ADCY1	4.737	Ischemic heart disease
chr7_50683424_T_C	rs61250449	7	50683424	T	C	0.223	0.605	0.344	0.051	GRB10	2.907	Kidney cancer
chr7_73625076_C_G	rs35493868	7	73625076	C	G	0.18	0.672	0.295	0.033	MLXIPL	0.899	Gout
chr7_74025911_T_C	rs3757582	7	74025911	T	C	0.082	0.843	0.15	0.007	ELN	1.581	Inguinal femoral and abdominal hernia
chr7_74060495_G_C	rs17855988	7	74060495	G	C	0.054	0.895	0.102	0.003	ELN	0.45	Inguinal femoral and abdominal hernia
chr7_87494952_T_C	rs12538707	7	87494952	T	C	0.135	0.748	0.234	0.018	ABCB1	0.943	Gallbladder and biliary diseases
chr7_98192803_T_A	rs11765552	7	98192803	T	A	0.477	0.274	0.498	0.228	LMTK2	0.89	Prostate cancer
chr7_101762540_C_T	rs139978687	7	101762540	C	T	0.264	0.543	0.387	0.07	CUX1	1.087	Non melanoma skin cancer
chr7_102770030_C_G	rs139722172	7	102770030	C	G	0.187	0.66	0.304	0.035	FAM185A	0.984	Diabetes mellitus type 2
chr7_106770331_G_A	rs12705390	7	106770331	G	A	0.297	0.496	0.414	0.09	PIK3CG	1.54	Ischemic heart disease
chr7_107827680_C_A	rs17154498	7	107827680	C	A	0.284	0.512	0.407	0.081	SLC26A3	1.443	Gallbladder and biliary diseases
chr7_116546187_G_A	rs3807989	7	116546187	G	A	0.432	0.323	0.49	0.187	CAV1	0.95	Atrial fibrillation and flutter
chr7_127375029_G_A	rs62621812	7	127375029	G	A	0.043	0.917	0.081	0.002	ZNF800	2.056	Breast cancer, Cataract, Ovarian cancer
chr7_128776990_T_G	rs55985730	7	128776990	T	G	0.081	0.845	0.148	0.007	OPN1SW	1.403	Atrial fibrillation and flutter
chr7_130023656_C_T	rs11556924	7	130023656	C	T	0.327	0.454	0.439	0.107	ZC3HC1	0.843	Ischemic heart disease
chr7_130778433_G_C	rs6467315	7	130778433	G	C	0.464	0.289	0.496	0.216	KLF14	1.033	Diabetes mellitus type 2
chr7_130899925_C_G	rs125124	7	130899925	C	G	0.353	0.42	0.454	0.126	KLF14	1.26	Non melanoma skin cancer
chr7_142475077_G_A	rs554497966	7	142475077	G	A	0.019	0.962	0.038	0	TRBV6-6		Pancreatitis
chr7_150993088_C_T	rs3918226	7	150993088	C	T	0.07	0.866	0.129	0.005	NOS3	0.916	Hypertensive heart disease, Ischemic heart disease, Ischemic stroke, Lower extremity peripheral arterial disease
chr7_151007755_G_A	rs891511	7	151007755	G	A	0.437	0.317	0.492	0.191	NOS3	1.338	Diabetes mellitus type 2, Hypertensive heart disease
chr7_151709134_A_G	rs17173238	7	151709134	A	G	0.218	0.612	0.34	0.048	PRKAG2	0.695	Chronic kidney disease
chr7_157235059_C_T	rs1182436	7	157235059	C	T	0.147	0.729	0.249	0.022	UBE3C	1.029	Diabetes mellitus type 2
chr8_7129277_G_A	rs4840672	8	7129277	G	A	0.207	0.63	0.327	0.043	DEFA5	0.862	Non Hodgkin lymphoma
chr8_10807934_A_C	rs6601527	8	10807934	A	C	0.496	0.255	0.497	0.248	CTD-2135J3.4,PINX1	0.822	Chronic obstructive pulmonary disease, Diabetes mellitus type 2
chr8_11664844_G_A	rs13280055	8	11664844	G	A	0.107	0.798	0.19	0.012	GATA4	0.783	Gallbladder and biliary diseases
chr8_18414867_T_C	rs4921913	8	18414867	T	C	0.251	0.561	0.376	0.063	NAT2	0.974	Bladder cancer, Ischemic heart disease
chr8_19956018_A_G	rs268	8	19956018	A	G	0.023	0.955	0.044	0.001	LPL	1.011	Ischemic heart disease
chr8_19994665_TTC_T	rs147729680,rs374229201	8	19994665	TTC	T	0.244	0.572	0.368	0.06	LPL	0.944	Ischemic heart disease
chr8_22172552_C_T	rs73225842	8	22172552	C	T	0.128	0.762	0.221	0.017	BMP1	2.526	Ischemic heart disease
chr8_23566156_A_G	rs2942194	8	23566156	A	G	0.257	0.552	0.382	0.066	SLC25A37	0.945	Benign prostatic hyperplasia, Prostate cancer
chr8_23648403_A_G	rs62502626	8	23648403	A	G	0.472	0.279	0.497	0.223	NKX3-1	0.846	Benign prostatic hyperplasia, Prostate cancer
chr8_25507318_A_T	rs3829009	8	25507318	A	T	0.224	0.602	0.347	0.051	CDCA2	1.17	Inguinal femoral and abdominal hernia
chr8_25849655_T_TTTTGCTGTCG	rs6995681	8	25849655	T	TTTTGCTGTCG	0.375	0.392	0.467	0.141	EBF2	0.933	Inguinal femoral and abdominal hernia
chr8_27555088_A_G	rs113623975	8	27555088	A	G	0.1	0.81	0.18	0.01	EPHX2	0.782	Chronic obstructive pulmonary disease, Lower extremity peripheral arterial disease, Tracheal bronchus and lung cancer
chr8_27604964_G_A	rs7982	8	27604964	G	A	0.414	0.344	0.485	0.172	CLU	0.987	Alzheimers disease and other dementias
chr8_31006422_C_T	rs10954772	8	31006422	C	T	0.267	0.538	0.39	0.072	PURG	1.113	Diabetes mellitus type 2
chr8_32555762_G_C	rs11991469	8	32555762	G	C	0.45	0.303	0.495	0.203	NRG1	1.214	Thyroid cancer
chr8_36930961_A_G	rs16885577	8	36930961	A	G	0.133	0.752	0.23	0.018	KCNU1	0.892	Breast cancer, Diabetes mellitus type 2
chr8_41655062_C_CACAGCAGAGTCTAT	rs6150565,rs57963234	8	41655062	C	CACAGCAGAGTCTAT	0.465	0.286	0.498	0.216	ANK1	0.986	Diabetes mellitus type 2
chr8_54524233_G_A	rs28600710	8	54524233	G	A	0.233	0.589	0.357	0.054	RP1	1.204	Subarachnoid hemorrhage
chr8_58464798_A_G	rs6471717	8	58464798	A	G	0.385	0.379	0.472	0.149	UBXN2B	0.956	Gallbladder and biliary diseases
chr8_58492900_G_A	rs28483956	8	58492900	G	A	0.096	0.818	0.173	0.009	CYP7A1	2.121	Gallbladder and biliary diseases
chr8_75338299_AGATTTTTTC_A	rs71567103	8	75338299	AGATTTTTTC	A	0.205	0.633	0.325	0.042	HNF4G	0.973	Breast cancer
chr8_76562895_T_C	rs10216564	8	76562895	T	C	0.073	0.859	0.135	0.006	ZFHX4	1.048	Non melanoma skin cancer
chr8_80495621_C_T	rs3863246	8	80495621	C	T	0.159	0.707	0.267	0.025	ZBTB10	0.692	Non melanoma skin cancer
chr8_95962936_T_TG	rs369031872	8	95962936	T	TG	0.131	0.755	0.227	0.018	GDF6	0.96	Gallbladder and biliary diseases
chr8_99992792_C_T	rs28798718	8	99992792	C	T	0.243	0.573	0.367	0.06	RGS22	1.444	Non melanoma skin cancer
chr8_117172544_C_T	rs13266634	8	117172544	C	T	0.376	0.39	0.467	0.142	SLC30A8	1.253	Diabetes mellitus type 2
chr8_119059262_A_ACTAT	rs147055687,rs140713481	8	119059262	A	ACTAT	0.303	0.487	0.42	0.093	COLEC10	1.478	Diabetes mellitus type 1
chr8_125432813_G_A	rs72647336	8	125432813	G	A	0.038	0.925	0.074	0.002	TRIB1	0.559	Ischemic heart disease
chr8_125487789_C_G	rs28601761	8	125487789	C	G	0.412	0.347	0.482	0.171	TRIB1	1.005	Cirrhosis and other chronic liver diseases, Gallbladder and biliary diseases, Ischemic heart disease
chr8_126909151_A_T	rs13271795	8	126909151	A	T	0.391	0.371	0.475	0.154	FAM84B	1.16	Prostate cancer
chr8_127015709_G_A	rs7463326	8	127015709	G	A	0.241	0.577	0.364	0.059	POU5F1B	0.907	Prostate cancer
chr8_127064901_G_A	rs77541621	8	127064901	G	A	0.024	0.953	0.047	0.001	POU5F1B	1.025	Prostate cancer
chr8_127091724_C_T	rs72725879	8	127091724	C	T	0.194	0.65	0.313	0.038	POU5F1B	1.012	Prostate cancer
chr8_127091872_A_G	rs183373024	8	127091872	A	G	0.016	0.969	0.031	0	POU5F1B	3.01	Benign prostatic hyperplasia, Prostate cancer
chr8_127322000_A_G	rs366991	8	127322000	A	G	0.31	0.477	0.426	0.097	POU5F1B	0.826	Benign prostatic hyperplasia, Breast cancer, Prostate cancer
chr8_127401060_G_T	rs6983267	8	127401060	G	T	0.476	0.275	0.498	0.227	POU5F1B	0.947	Benign prostatic hyperplasia, Colon and rectum cancer, Prostate cancer
chr8_127506309_A_C	rs4242384	8	127506309	A	C	0.169	0.691	0.279	0.03	POU5F1B	0.921	Prostate cancer
chr8_127528531_C_G	rs12549761	8	127528531	C	G	0.119	0.777	0.209	0.014	AC108925.1	1.013	Prostate cancer
chr8_127707639_A_T	rs10094872	8	127707639	A	T	0.448	0.305	0.494	0.201	MYC	1.292	Bladder cancer
chr8_129619149_T_C	rs147958197	8	129619149	T	C	0.091	0.826	0.165	0.008	GSDMC	2.158	Brain and central nervous system cancer
chr8_132871426_C_T	rs114322847	8	132871426	C	T	0.023	0.954	0.045	0.001	TG	0.925	Thyroid cancer
chr8_142679726_G_C	rs2920280	8	142679726	G	C	0.493	0.258	0.498	0.244	JRK,PSCA	1.165	Bladder cancer, Peptic ulcer disease, Stomach cancer
chr8_144322373_A_G	rs3757970	8	144322373	A	G	0.283	0.515	0.405	0.08	DGAT1	0.743	Diabetes mellitus type 2
chr9_6085078_G_T	rs340933	9	6085078	G	T	0.159	0.708	0.267	0.025	RANBP6	1.033	Asthma
chr9_6210099_C_T	rs3939286	9	6210099	C	T	0.238	0.581	0.362	0.057	IL33	1.024	Asthma
chr9_15304784_A_C	rs686030	9	15304784	A	C	0.118	0.778	0.207	0.015	TTC39B	1.038	Gallbladder and biliary diseases
chr9_16549838_T_C	rs10962482	9	16549838	T	C	0.031	0.939	0.06	0.001	BNC2	1.078	Non melanoma skin cancer
chr9_16723744_C_T	rs10962552	9	16723744	C	T	0.153	0.718	0.258	0.024	BNC2	0.828	Non melanoma skin cancer
chr9_16884588_A_T	rs10810657	9	16884588	A	T	0.438	0.317	0.489	0.194	BNC2	0.944	Non melanoma skin cancer
chr9_21705015_T_G	rs1987459	9	21705015	T	G	0.465	0.288	0.494	0.217	MTAP	0.929	Ischemic heart disease, Malignant skin melanoma
chr9_21990458_T_C	rs7036656	9	21990458	T	C	0.228	0.597	0.351	0.053	CDKN2A,RP11-145E5.5	1.071	Ischemic heart disease
chr9_22029446_A_G	rs10965215	9	22029446	A	G	0.499	0.252	0.498	0.25	RP11-145E5.5	1.06	Brain and central nervous system cancer, Cataract, Diabetes mellitus type 2, Glaucoma, Ischemic heart disease, Lower extremity peripheral arterial disease, Non melanoma skin cancer
chr9_22102166_C_T	rs7859727	9	22102166	C	T	0.415	0.343	0.485	0.173	CDKN2B-CDKN2A	0.806	Aortic aneurysm, Atrial fibrillation and flutter, Brain and central nervous system cancer, Cataract, Diabetes mellitus type 2, Endometriosis, Glaucoma, Ischemic heart disease, Ischemic stroke, Lower extremity peripheral arterial disease, Non melanoma skin cancer, Subarachnoid hemorrhage
chr9_22134254_G_A	rs10811662	9	22134254	G	A	0.143	0.736	0.243	0.021	RP11-145E5.5	0.848	Diabetes mellitus type 2
chr9_22137686_T_G	rs7018475	9	22137686	T	G	0.279	0.52	0.401	0.078	RP11-145E5.5	1.005	Diabetes mellitus type 2
chr9_22142757_T_C	rs12376511	9	22142757	T	C	0.189	0.659	0.304	0.037	RP11-145E5.5	1.237	Ischemic heart disease
chr9_22171485_T_G	rs2779747	9	22171485	T	G	0.425	0.332	0.486	0.181	RP11-145E5.5	1.017	Endometriosis
chr9_97794690_G_A	rs10759944	9	97794690	G	A	0.348	0.426	0.452	0.122	FOXE1	0.968	Thyroid cancer
chr9_97910056_C_T	rs2282192	9	97910056	C	T	0.321	0.462	0.435	0.103	TRMO	1.201	Thyroid cancer
chr9_104245895_G_A	rs7024069	9	104245895	G	A	0.387	0.377	0.472	0.151	SMC2	1.108	Non melanoma skin cancer
chr9_104928557_G_C	rs2246293	9	104928557	G	C	0.433	0.321	0.492	0.187	ABCA1	1.238	Glaucoma
chr9_107545184_T_A	rs7871770	9	107545184	T	A	0.335	0.442	0.446	0.112	KLF4	1.126	Breast cancer
chr9_108074792_A_G	rs10816625	9	108074792	A	G	0.063	0.878	0.117	0.004	KLF4	0.966	Breast cancer
chr9_108124560_T_C	rs548980	9	108124560	T	C	0.338	0.438	0.446	0.115	KLF4	1.087	Breast cancer
chr9_116463769_G_A	rs12156498	9	116463769	G	A	0.175	0.681	0.288	0.031	ASTN2	0.821	Breast cancer
chr9_116486714_T_C	rs7040792	9	116486714	T	C	0.413	0.345	0.483	0.172	ASTN2	1.119	Migraine
chr9_123105071_C_T	rs12684080	9	123105071	C	T	0.098	0.813	0.177	0.01	RABGAP1	1.846	Osteoarthritis
chr9_133257521_T_TC	rs8176719	9	133257521	T	TC	0.457	0.295	0.494	0.21	ABO	1.284	Diabetes mellitus type 2, Gallbladder and biliary diseases, Pancreatic cancer, Peptic ulcer disease
chr9_133405414_T_G	rs41302673	9	133405414	T	G	0.088	0.831	0.161	0.008	STKLD1	1.006	Gallbladder and biliary diseases
chr9_136343450_C_T	rs28624681	9	136343450	C	T	0.293	0.5	0.413	0.086	GPSM1		Diabetes mellitus type 2
chr10_6029384_C_T	rs12722552	10	6029384	C	T	0.081	0.844	0.149	0.007	IL2RA	0.625	Diabetes mellitus type 1
chr10_8973267_G_A	rs827631	10	8973267	G	A	0.19	0.658	0.305	0.037	GATA3	1.246	Asthma, Non melanoma skin cancer
chr10_9012377_A_C	rs1775554	10	9012377	A	C	0.303	0.486	0.422	0.093	GATA3	0.714	Asthma
chr10_12267270_C_T	rs11257659	10	12267270	C	T	0.265	0.541	0.389	0.07	CDC123	1.288	Diabetes mellitus type 2
chr10_21540233_T_C	rs12779865	10	21540233	T	C	0.312	0.473	0.428	0.098	MLLT10	0.918	Asthma, Breast cancer, Chronic obstructive pulmonary disease, Gallbladder and biliary diseases, Inguinal femoral and abdominal hernia, Low back pain
chr10_22024576_G_A	rs7905955	10	22024576	G	A	0.177	0.678	0.29	0.032	DNAJC1	1.095	Benign prostatic hyperplasia
chr10_22052727_C_T	rs72810741	10	22052727	C	T	0.01	0.98	0.02	0	DNAJC1	0.574	Breast cancer
chr10_43110454_G_A	rs1864401	10	43110454	G	A	0.342	0.433	0.45	0.117	RET	0.864	Inguinal femoral and abdominal hernia
chr10_43993036_G_C	rs11238801	10	43993036	G	C	0.308	0.481	0.423	0.096	C10orf142	1.059	Ischemic heart disease
chr10_44249118_T_G	rs2781543	10	44249118	T	G	0.142	0.737	0.242	0.021	C10orf142	1.402	Ischemic heart disease
chr10_45463408_G_C	rs2291428	10	45463408	G	C	0.282	0.516	0.404	0.08	MARCH8	1.163	Gallbladder and biliary diseases
chr10_46046326_G_A	rs10993994	10	46046326	G	A	0.348	0.425	0.453	0.122	MSMB		Prostate cancer
chr10_49217207_G_A	rs2377991	10	49217207	G	A	0.276	0.524	0.4	0.077	C10orf128	0.981	Atrial fibrillation and flutter
chr10_62531340_T_TA	rs35172312	10	62531340	T	TA	0.175	0.681	0.288	0.031	ZNF365	1.603	Breast cancer
chr10_62685804_G_A	rs10761659	10	62685804	G	A	0.471	0.28	0.497	0.223	ZNF365	0.978	Non melanoma skin cancer
chr10_63590623_A_G	rs10822186	10	63590623	A	G	0.486	0.265	0.498	0.237	REEP3	0.943	Atrial fibrillation and flutter, Gallbladder and biliary diseases
chr10_66765937_AG_A	rs71466897	10	66765937	AG	A	0.088	0.832	0.159	0.008	CTNNA3	6.501	Diabetes mellitus type 2
chr10_67504001_C_CA	rs548764966,rs371395146	10	67504001	C	CA	0.202	0.638	0.321	0.041	CTNNA3	1.686	Atrial fibrillation and flutter
chr10_69554950_G_C	rs537982442	10	69554950	G	C	0.043	0.916	0.082	0.002	NEUROG3	22.551	Diabetes mellitus type 2
chr10_69711069_T_C	rs2642596	10	69711069	T	C	0.454	0.299	0.494	0.207	C10orf35	1.253	Diabetes mellitus type 2
chr10_73687824_T_C	rs147790633	10	73687824	T	C	0.148	0.727	0.25	0.023	AGAP5	0.993	Atrial fibrillation and flutter
chr10_79187681_T_C	rs697239	10	79187681	T	C	0.479	0.273	0.496	0.231	ZMIZ1	1.039	Diabetes mellitus type 2
chr10_80166946_G_A	rs1049550	10	80166946	G	A	0.45	0.303	0.494	0.203	ANXA11	1.07	Interstitial lung disease and pulmonary sarcoidosis
chr10_89246195_G_A	rs2246828	10	89246195	G	A	0.351	0.422	0.453	0.124	LIPA	1.12	Ischemic heart disease
chr10_92700893_T_C	rs10882099	10	92700893	T	C	0.477	0.274	0.498	0.228	HHEX	1.155	Diabetes mellitus type 2
chr10_94140176_C_T	rs2689691	10	94140176	C	T	0.409	0.349	0.483	0.168	PLCE1	0.795	Aortic aneurysm
chr10_94253193_G_T	rs7080472	10	94253193	G	T	0.328	0.451	0.442	0.107	PLCE1	0.741	Cataract, Migraine
chr10_98018469_A_G	rs2439823	10	98018469	A	G	0.491	0.261	0.497	0.242	CRTAC1	0.864	Ischemic heart disease
chr10_99523573_A_C	rs10748781	10	99523573	A	C	0.348	0.425	0.453	0.121	NKX2-3	1.137	Inflammatory bowel disease
chr10_99585609_C_T	rs1035209	10	99585609	C	T	0.162	0.704	0.269	0.027	SLC25A28	0.816	Colon and rectum cancer
chr10_100315722_G_A	rs603424	10	100315722	G	A	0.116	0.781	0.206	0.013	PKD2L1	0.692	Gallbladder and biliary diseases
chr10_103146454_T_C	rs11191580	10	103146454	T	C	0.083	0.84	0.153	0.007	NT5C2	0.878	Atrial fibrillation and flutter, Schizophrenia
chr10_103573485_T_G	rs1077016	10	103573485	T	G	0.121	0.773	0.212	0.015	NEURL1	0.575	Atrial fibrillation and flutter
chr10_103778024_G_A	rs11191804	10	103778024	G	A	0.135	0.749	0.234	0.018	SH3PXD2A	0.9	Atrial fibrillation and flutter
chr10_103900068_C_T	rs2487999	10	103900068	C	T	0.082	0.843	0.151	0.007	OBFC1	1.026	Atrial fibrillation and flutter, Benign prostatic hyperplasia, Malignant skin melanoma, Prostate cancer
chr10_103920828_T_C	rs12415148	10	103920828	T	C	0.046	0.911	0.087	0.002	OBFC1	37.857	Benign prostatic hyperplasia, Multiple myeloma, Thyroid cancer
chr10_112994312_T_C	rs34872471	10	112994312	T	C	0.202	0.637	0.322	0.041	TCF7L2	0.675	Diabetes mellitus type 1, Diabetes mellitus type 2, Lower extremity peripheral arterial disease
chr10_113725526_T_C	rs141266925	10	113725526	T	C	0.015	0.971	0.029	0	CASP7	4.436	Cataract
chr10_119250744_A_G	rs10886430	10	119250744	A	G	0.093	0.822	0.169	0.009	GRK5	0.736	Ischemic stroke
chr10_119659975_C_G	rs17099139	10	119659975	C	G	0.263	0.544	0.387	0.069	BAG3	0.992	Cardiomyopathy and myocarditis
chr10_120928223_C_T	rs1991643	10	120928223	C	T	0.295	0.497	0.415	0.087	WDR11	0.86	Benign prostatic hyperplasia
chr10_121271355_T_G	rs10886886	10	121271355	T	G	0.273	0.529	0.396	0.075	FGFR2	1.149	Benign prostatic hyperplasia
chr10_121415243_C_A	rs76352137	10	121415243	C	A	0.076	0.853	0.141	0.006	FGFR2	4.121	Benign prostatic hyperplasia
chr10_121581150_G_A	rs11599804	10	121581150	G	A	0.391	0.372	0.475	0.153	FGFR2	0.96	Breast cancer
chr10_122211207_T_A	rs2295876	10	122211207	T	A	0.112	0.789	0.198	0.013	TACC2	0.947	Age related macular degeneration
chr10_122429681_G_A	rs1045216	10	122429681	G	A	0.29	0.505	0.411	0.084	PLEKHA1	1.174	Age related macular degeneration
chr10_122454735_G_A	rs10490923	10	122454735	G	A	0.09	0.829	0.163	0.008	ARMS2	0.581	Age related macular degeneration
chr10_122454839_C_T	rs2736911	10	122454839	C	T	0.159	0.708	0.267	0.026	ARMS2	1.102	Age related macular degeneration
chr10_122454932_G_T	rs10490924	10	122454932	G	T	0.244	0.572	0.368	0.06	ARMS2	1.129	Age related macular degeneration, Cataract
chr11_179626_T_C	rs192982361	11	179626	T	C	0.076	0.853	0.141	0.006	BET1L		Benign prostatic hyperplasia, Cataract
chr11_823586_C_G	rs140201358	11	823586	C	G	0.014	0.972	0.027	0	PNPLA2	0.952	Cirrhosis and other chronic liver diseases
chr11_1013992_C_T	rs148815783	11	1013992	C	T	0.016	0.967	0.032	0	MUC6	2.384	Diabetes mellitus type 2, Interstitial lung disease and pulmonary sarcoidosis
chr11_1160678_G_A	rs55846509	11	1160678	G	A	0.026	0.949	0.051	0.001	MUC5AC	1.238	Interstitial lung disease and pulmonary sarcoidosis
chr11_1163029_C_G	rs35783651	11	1163029	C	G	0.209	0.627	0.329	0.044	MUC5AC	1.096	Interstitial lung disease and pulmonary sarcoidosis
chr11_1219991_G_T	rs35705950	11	1219991	G	T	0.102	0.807	0.182	0.011	MUC5B	0.957	Interstitial lung disease and pulmonary sarcoidosis
chr11_1226857_G_A	rs56293203	11	1226857	G	A	0.017	0.966	0.034	0	MUC5B	1.485	Cervical cancer, Interstitial lung disease and pulmonary sarcoidosis
chr11_1247283_C_G	rs2943529	11	1247283	C	G	0.446	0.307	0.493	0.199	MUC5B	1.177	Interstitial lung disease and pulmonary sarcoidosis
chr11_1622057_C_T	rs181332597	11	1622057	C	T	0.021	0.958	0.042	0	KRTAP5-4	0.848	Interstitial lung disease and pulmonary sarcoidosis
chr11_1870054_A_T	rs688601	11	1870054	A	T	0.394	0.369	0.475	0.156	LSP1	1.114	Breast cancer
chr11_2159830_G_T	rs3842753	11	2159830	G	T	0.209	0.625	0.33	0.044	INS,INS-IGF2	1.108	Diabetes mellitus type 1
chr11_2169721_C_T	rs6356	11	2169721	C	T	0.439	0.316	0.49	0.194	TH	1.19	Diabetes mellitus type 1
chr11_2213460_A_G	rs10840606	11	2213460	A	G	0.196	0.646	0.315	0.039	TH	1.254	Diabetes mellitus type 1, Prostate cancer
chr11_2670270_G_A	rs231361	11	2670270	G	A	0.291	0.503	0.411	0.086	KCNQ1	1.18	Diabetes mellitus type 2
chr11_2835964_C_A	rs2237895	11	2835964	C	A	0.489	0.261	0.5	0.239	KCNQ1	1.216	Diabetes mellitus type 2
chr11_2837316_C_T	rs2237897	11	2837316	C	T	0.081	0.844	0.148	0.007	KCNQ1	2.061	Diabetes mellitus type 2
chr11_6234754_C_T	rs12274456	11	6234754	C	T	0.218	0.611	0.341	0.048	CNGA4	0.952	Peptic ulcer disease
chr11_10643688_C_T	rs11042906	11	10643688	C	T	0.295	0.499	0.413	0.088	MRVI1	1.005	Migraine
chr11_14940429_C_T	rs11820000	11	14940429	C	T	0.03	0.941	0.058	0.001	CALCB	5.488	Migraine
chr11_16289349_T_C	rs10766318	11	16289349	T	C	0.152	0.72	0.258	0.023	SOX6	1.09	Atrial fibrillation and flutter
chr11_17387083_T_C	rs5215	11	17387083	T	C	0.473	0.279	0.498	0.224	KCNJ11	0.842	Diabetes mellitus type 2
chr11_30204809_T_C	rs11031005	11	30204809	T	C	0.167	0.694	0.277	0.028	FSHB	1.148	Endometriosis
chr11_32392151_C_T	rs5030290	11	32392151	C	T	0.039	0.923	0.075	0.002	WT1	24.396	Inguinal femoral and abdominal hernia
chr11_32437536_G_A	rs3809062	11	32437536	G	A	0.308	0.478	0.426	0.095	WT1	0.809	Genital prolapse, Inguinal femoral and abdominal hernia
chr11_47251028_A_G	rs3758669	11	47251028	A	G	0.403	0.358	0.48	0.163	NR1H3	1.423	Glaucoma
chr11_47272248_G_C	rs10501320	11	47272248	G	C	0.182	0.669	0.297	0.034	MADD	0.668	Diabetes mellitus type 2
chr11_47654618_A_G	rs7107356	11	47654618	A	G	0.401	0.36	0.478	0.162	AGBL2	0.783	Anxiety disorders, Substance use disorders
chr11_60173126_T_A	rs7232	11	60173126	T	A	0.303	0.487	0.42	0.093	MS4A6A	0.75	Alzheimers disease and other dementias
chr11_61820833_A_G	rs174564	11	61820833	A	G	0.415	0.343	0.485	0.172	FADS1,FADS2	1.291	Asthma, Bipolar disorder, Gallbladder and biliary diseases, Lower extremity peripheral arterial disease, Non melanoma skin cancer
chr11_61824890_A_G	rs174566	11	61824890	A	G	0.413	0.345	0.484	0.171	FADS1,FADS2	1.283	Asthma, Bipolar disorder, Gallbladder and biliary diseases, Lower extremity peripheral arterial disease, Non melanoma skin cancer
chr11_61828850_CA_C	rs5792235	11	61828850	CA	C	0.413	0.345	0.485	0.17	FADS1,FADS2	1.295	Asthma, Bipolar disorder, Gallbladder and biliary diseases, Lower extremity peripheral arterial disease, Non melanoma skin cancer
chr11_61835765_C_T	rs2727270	11	61835765	C	T	0.268	0.537	0.39	0.073	FADS2	2.443	Bipolar disorder, Gallbladder and biliary diseases, Lower extremity peripheral arterial disease, Non melanoma skin cancer
chr11_64340263_G_A	rs663743	11	64340263	G	A	0.377	0.388	0.47	0.142	CCDC88B	1.125	Interstitial lung disease and pulmonary sarcoidosis, Non melanoma skin cancer
chr11_65444651_C_T	rs3825071	11	65444651	C	T	0.128	0.76	0.223	0.017	FRMD8	0.565	Diabetes mellitus type 2
chr11_65871903_T_C	rs2234458	11	65871903	T	C	0.305	0.484	0.422	0.094	EFEMP2	1.095	Glaucoma, Non melanoma skin cancer, Psoriasis
chr11_66524892_TAA_T	rs35475784	11	66524892	TAA	T	0.027	0.947	0.052	0.001	BBS1,CTD-3074O7.11,ZDHHC24	0.439	Osteoarthritis
chr11_69207088_G_A	rs12793759	11	69207088	G	A	0.092	0.824	0.167	0.009	TPCN2	0.491	Prostate cancer
chr11_69217276_A_AG	rs11421935,rs397712682	11	69217276	A	AG	0.48	0.271	0.498	0.231	TPCN2	0.945	Prostate cancer
chr11_69516650_C_T	rs78540526	11	69516650	C	T	0.088	0.832	0.16	0.008	CCND1	1.06	Breast cancer
chr11_72749717_A_T	rs11602873	11	72749717	A	T	0.237	0.583	0.36	0.057	ARAP1	1.549	Diabetes mellitus type 2, Uterine cancer
chr11_74621156_G_T	rs10899016	11	74621156	G	T	0.252	0.56	0.376	0.064	POLD3	0.905	Genital prolapse
chr11_75182313_G_C	rs56851827	11	75182313	G	C	0.025	0.951	0.048	0.001	SLCO2B1	1.664	Genital prolapse
chr11_76582483_G_T	rs7936070	11	76582483	G	T	0.415	0.343	0.484	0.173	EMSY	0.855	Asthma, Inflammatory bowel disease, Non melanoma skin cancer
chr11_89284793_G_A	rs1126809	11	89284793	G	A	0.179	0.675	0.292	0.033	TYR	0.553	Malignant skin melanoma, Non melanoma skin cancer
chr11_92975544_C_G	rs10830963	11	92975544	C	G	0.357	0.414	0.458	0.128	MTNR1B	1.312	Diabetes mellitus type 2
chr11_99700932_A_G	rs594759	11	99700932	A	G	0.483	0.269	0.497	0.234	CNTN5	0.875	Major depressive disorder
chr11_100739815_C_T	rs604723	11	100739815	C	T	0.259	0.55	0.383	0.067	ARHGAP42	1.018	Ischemic heart disease
chr11_103802566_A_T	rs2839812	11	103802566	A	T	0.214	0.618	0.336	0.046	PDGFD	1.105	Ischemic heart disease
chr11_108304735_G_A	rs1801516	11	108304735	G	A	0.227	0.599	0.348	0.053	ATM	1.616	Malignant skin melanoma
chr11_111309906_T_A	rs7933961	11	111309906	T	A	0.232	0.591	0.354	0.055	COLCA2	0.721	Colon and rectum cancer
chr11_116752497_T_TA	rs66505542,rs398017699	11	116752497	T	TA	0.179	0.674	0.293	0.032	BUD13	0.97	Ischemic heart disease
chr11_119078621_C_T	rs1177562	11	119078621	C	T	0.314	0.471	0.431	0.099	VPS11	0.728	Ischemic heart disease
chr11_123473727_C_T	rs36020612	11	123473727	C	T	0.217	0.612	0.341	0.047	GRAMD1B	1.13	Leukemia
chr11_126355981_C_G	rs112771035	11	126355981	C	G	0.082	0.844	0.15	0.007	ST3GAL4	1.148	Ischemic heart disease
chr11_128896471_C_T	rs75557443	11	128896471	C	T	0.097	0.816	0.175	0.01	KCNJ5	1.022	Atrial fibrillation and flutter
chr11_130403335_A_T	rs11222084	11	130403335	A	T	0.336	0.44	0.447	0.113	ADAMTS8	0.935	Aortic aneurysm
chr12_4275678_T_G	rs76895963	12	4275678	T	G	0.03	0.94	0.059	0.001	CCND2	1.388	Atrial fibrillation and flutter, Diabetes mellitus type 2
chr12_4294710_C_T	rs3217893	12	4294710	C	T	0.102	0.806	0.183	0.011	CCND2	1.278	Diabetes mellitus type 2
chr12_4414290_C_T	rs10849061	12	4414290	C	T	0.473	0.279	0.497	0.224	FGF6	0.872	Migraine
chr12_6384185_G_A	rs10849448	12	6384185	G	A	0.244	0.571	0.369	0.06	LTBR	0.991	Appendicitis
chr12_23783464_G_A	rs7977132	12	23783464	G	A	0.196	0.648	0.312	0.039	SOX5	1.159	Osteoarthritis
chr12_26195496_C_G	rs113819537	12	26195496	C	G	0.311	0.474	0.429	0.097	SSPN	1.392	Atrial fibrillation and flutter
chr12_28005503_T_C	rs11519329	12	28005503	T	C	0.068	0.869	0.127	0.005	PTHLH		Breast cancer
chr12_49809383_C_T	rs11611168	12	49809383	C	T	0.394	0.368	0.476	0.156	NCKAP5L	1.09	Non melanoma skin cancer
chr12_50504945_G_A	rs61927768	12	50504945	G	A	0.255	0.556	0.377	0.066	DIP2B	0.777	Colon and rectum cancer
chr12_52424720_G_T	rs298104	12	52424720	G	T	0.362	0.407	0.462	0.131	KRT75	0.993	Non melanoma skin cancer
chr12_52503437_G_C	rs629131	12	52503437	G	C	0.242	0.575	0.365	0.06	KRT6A	0.848	Non melanoma skin cancer
chr12_52519884_C_T	rs11170164	12	52519884	C	T	0.097	0.815	0.176	0.01	KRT5	1.167	Non melanoma skin cancer
chr12_52929360_T_C	rs113094235	12	52929360	T	C	0.158	0.71	0.265	0.025	KRT8	1.316	Prostate cancer
chr12_54120216_A_T	rs11170821	12	54120216	A	T	0.06	0.883	0.113	0.004	SMUG1		Ischemic heart disease
chr12_55999553_C_G	rs1081975	12	55999553	C	G	0.387	0.377	0.472	0.151	SUOX	0.928	Asthma, Diabetes mellitus type 1
chr12_57088481_A_T	rs2233267	12	57088481	A	T	0.119	0.777	0.209	0.015	NAB2	1.214	Migraine
chr12_57133500_T_C	rs11172113	12	57133500	T	C	0.4	0.36	0.48	0.16	LRP1	0.966	Aortic aneurysm, Ischemic heart disease, Migraine
chr12_57146968_G_C	rs7968719	12	57146968	G	C	0.479	0.272	0.499	0.229	LRP1	0.991	Aortic aneurysm, Ischemic heart disease, Migraine
chr12_57429802_A_C	rs7964492	12	57429802	A	C	0.234	0.587	0.357	0.055	R3HDM2	1.036	Gout
chr12_65845331_A_C	rs2612059	12	65845331	A	C	0.136	0.747	0.235	0.019	HMGA2	0.937	Diabetes mellitus type 2
chr12_65866936_G_A	rs73119894	12	65866936	G	A	0.022	0.956	0.043	0.001	HMGA2	0.869	Diabetes mellitus type 2
chr12_65925777_C_CG	rs35246909	12	65925777	C	CG	0.239	0.579	0.363	0.058	HMGA2	0.994	Aortic aneurysm, Osteoarthritis
chr12_71117527_C_T	rs1705219	12	71117527	C	T	0.359	0.412	0.458	0.13	TSPAN8	0.88	Diabetes mellitus type 2
chr12_71297868_A_G	rs4760791	12	71297868	A	G	0.453	0.299	0.495	0.206	TSPAN8	1.141	Acne vulgaris
chr12_83471700_CT_C	rs5799631	12	83471700	CT	C	0.434	0.322	0.489	0.189	TMTC2	0.755	Migraine
chr12_93802495_TGGGCCAG_T	rs143745721,rs59238207	12	93802495	TGGGCCAG	T	0.481	0.27	0.498	0.232	CRADD	1.051	Osteoarthritis
chr12_95255237_G_A	rs4762308	12	95255237	G	A	0.357	0.416	0.455	0.129	VEZT	0.712	Endometriosis
chr12_95632961_C_T	rs61938093	12	95632961	C	T	0.348	0.425	0.454	0.121	NTN4	1.25	Breast cancer
chr12_97466814_G_A	rs79621919	12	97466814	G	A	0.081	0.845	0.148	0.007	NEDD1	1.282	Diabetes mellitus type 2
chr12_103742510_C_T	rs142351376	12	103742510	C	T	0.016	0.969	0.031	0	STAB2	Inf	Multiple myeloma
chr12_108591873_G_A	rs144109867	12	108591873	G	A	0.02	0.961	0.039	0	TMEM119	32.084	Glaucoma
chr12_109471206_A_G	rs2058804	12	109471206	A	G	0.475	0.276	0.498	0.226	KCTD10	0.874	Cataract
chr12_111395984_A_G	rs10774624	12	111395984	A	G	0.403	0.357	0.481	0.162	SH2B3	1.19	Colon and rectum cancer, Diabetes mellitus type 1, Inflammatory bowel disease, Interstitial lung disease and pulmonary sarcoidosis, Ischemic heart disease, Ischemic stroke, Lower extremity peripheral arterial disease, Psoriasis
chr12_111762346_C_T	rs2013002	12	111762346	C	T	0.381	0.383	0.471	0.146	RP11-162P23.2	1.095	Colon and rectum cancer, Diabetes mellitus type 1, Interstitial lung disease and pulmonary sarcoidosis, Ischemic heart disease, Ischemic stroke, Lower extremity peripheral arterial disease, Psoriasis
chr12_114234020_A_T	rs2701109	12	114234020	A	T	0.435	0.32	0.49	0.19	TBX5	1.086	Benign prostatic hyperplasia, Genital prolapse, Prostate cancer
chr12_114355435_T_C	rs883079	12	114355435	T	C	0.314	0.471	0.429	0.1	TBX5	0.914	Atrial fibrillation and flutter
chr12_114915563_T_C	rs34606058	12	114915563	T	C	0.423	0.334	0.487	0.179	TBX3	1.092	Atrial fibrillation and flutter, Ischemic heart disease
chr12_115398327_T_C	rs1391721	12	115398327	T	C	0.39	0.373	0.474	0.153	MED13L	0.946	Breast cancer
chr12_120979061_C_T	rs1800574	12	120979061	C	T	0.043	0.915	0.083	0.002	HNF1A	1.466	Diabetes mellitus type 2
chr12_120994314_G_C	rs56348580	12	120994314	G	C	0.283	0.514	0.406	0.08	HNF1A	0.935	Diabetes mellitus type 2
chr12_120997624_G_A	rs2464196	12	120997624	G	A	0.3	0.49	0.42	0.09	HNF1A	1.028	Diabetes mellitus type 2, Gallbladder and biliary diseases, Ischemic heart disease, Lower extremity peripheral arterial disease
chr12_123321672_C_T	rs1060105	12	123321672	C	T	0.209	0.626	0.331	0.043	SBNO1	1.042	Diabetes mellitus type 2
chr12_123964676_C_A	rs7973683	12	123964676	C	A	0.306	0.481	0.425	0.094	CCDC92	0.917	Atrial fibrillation and flutter
chr12_124022084_T_C	rs10773049	12	124022084	T	C	0.423	0.333	0.486	0.18	FAM101A,RP11-214K3.25	1.036	Diabetes mellitus type 2
chr12_124283241_T_C	rs10846644	12	124283241	T	C	0.201	0.639	0.32	0.041	FAM101A	1.763	Atrial fibrillation and flutter
chr12_124500282_A_G	rs1242997	12	124500282	A	G	0.176	0.679	0.29	0.031	NCOR2	1.001	Osteoarthritis
chr12_124827879_G_C	rs10846744	12	124827879	G	C	0.168	0.693	0.279	0.028	SCARB1	1.102	Ischemic heart disease
chr12_132491403_A_G	rs7295014	12	132491403	A	G	0.419	0.338	0.487	0.175	FBRSL1	0.861	Prostate cancer
chr13_22295144_T_C	rs11618858	13	22295144	T	C	0.206	0.63	0.327	0.043	AL354828.1	0.849	Aortic aneurysm
chr13_26464847_A_G	rs4631994	13	26464847	A	G	0.455	0.298	0.496	0.207	CDK8	0.979	Cataract
chr13_32402519_G_GC	rs368213791	13	32402519	G	GC	0.471	0.281	0.496	0.223	N4BP2L1	1.145	Non melanoma skin cancer
chr13_32980164_A_G	rs576674	13	32980164	A	G	0.095	0.82	0.171	0.01	KL	1.104	Diabetes mellitus type 2
chr13_36877724_G_A	rs9547689	13	36877724	G	A	0.254	0.557	0.378	0.065	SMAD9	1.068	Ischemic heart disease, Non rheumatic valvular heart disease
chr13_50449476_T_TA	rs35932258,rs398022777	13	50449476	T	TA	0.282	0.517	0.402	0.081	DLEU1	1.043	Appendicitis
chr13_50491851_T_C	rs987086	13	50491851	T	C	0.302	0.488	0.42	0.092	DLEU1	0.916	Appendicitis, Benign prostatic hyperplasia, Osteoarthritis
chr13_50620269_C_T	rs573666	13	50620269	C	T	0.367	0.401	0.464	0.135	DLEU1	1.034	Benign prostatic hyperplasia, Inguinal femoral and abdominal hernia
chr13_80134597_C_T	rs1327315	13	80134597	C	T	0.295	0.497	0.416	0.087	SPRY2	1.019	Diabetes mellitus type 2
chr13_99422026_A_G	rs9517711	13	99422026	A	G	0.485	0.266	0.498	0.236	UBAC2	0.901	Asthma
chr13_102847067_A_C	rs7325496	13	102847067	A	C	0.214	0.618	0.335	0.047	BIVM-ERCC5,ERCC5	1.006	Gallbladder and biliary diseases
chr13_103064473_A_G	rs16961277	13	103064473	A	G	0.139	0.741	0.239	0.02	SLC10A2	1.026	Gallbladder and biliary diseases
chr13_110149776_G_T	rs13260	13	110149776	G	T	0.084	0.84	0.153	0.007	COL4A1	0.916	Ischemic heart disease
chr13_110352366_C_T	rs74441700	13	110352366	C	T	0.012	0.977	0.023	0	COL4A2	1.125	Ischemic heart disease
chr13_110390493_C_T	rs4132949	13	110390493	C	T	0.172	0.686	0.283	0.03	COL4A2	2.645	Ischemic stroke
chr13_110397276_T_C	rs9515203	13	110397276	T	C	0.261	0.547	0.384	0.069	COL4A2	1.006	Ischemic heart disease
chr13_110491254_A_G	rs117412802	13	110491254	A	G	0.029	0.943	0.056	0.001	COL4A2	2.093	Ischemic heart disease
chr14_23418974_C_T	rs28631169	14	23418974	C	T	0.128	0.76	0.223	0.017	MYH7	0.56	Atrial fibrillation and flutter
chr14_25458626_G_A	rs12879423	14	25458626	G	A	0.362	0.408	0.46	0.132	STXBP6	0.901	Diabetes mellitus type 2
chr14_32829525_CA_C	rs34179565,rs397740994	14	32829525	CA	C	0.443	0.31	0.494	0.196	AKAP6	0.958	Diabetes mellitus type 2
chr14_35402011_G_A	rs8904	14	35402011	G	A	0.388	0.375	0.474	0.151	NFKBIA	1.064	Inguinal femoral and abdominal hernia, Psoriasis
chr14_36675311_C_T	rs10131337	14	36675311	C	T	0.251	0.561	0.376	0.063	PAX9	1.098	Osteoarthritis
chr14_37564370_T_C	rs145988452	14	37564370	T	C	0.042	0.918	0.08	0.002	MIPOL1	3.641	Prostate cancer
chr14_38341493_T_C	rs7151822	14	38341493	T	C	0.279	0.52	0.401	0.079	CLEC14A	1.067	Diabetes mellitus type 2
chr14_52922981_T_C	rs62003539	14	52922981	T	C	0.138	0.743	0.237	0.02	FERMT2	1.017	Prostate cancer
chr14_60509819_A_C	rs33912345	14	60509819	A	C	0.289	0.508	0.407	0.085	C14orf39,SIX6	1.221	Glaucoma
chr14_64188443_T_C	rs1255986	14	64188443	T	C	0.477	0.274	0.499	0.227	ESR2,SYNE2	1.026	Atrial fibrillation and flutter
chr14_68513118_T_C	rs11624333	14	68513118	T	C	0.246	0.568	0.37	0.061	RAD51B	0.877	Breast cancer
chr14_79473182_C_T	rs10145154	14	79473182	C	T	0.241	0.576	0.365	0.059	NRXN3	1.103	Diabetes mellitus type 2
chr14_94378610_C_T	rs28929474	14	94378610	C	T	0.02	0.961	0.039	0	SERPINA1	1.017	Age related macular degeneration, Chronic obstructive pulmonary disease, Cirrhosis and other chronic liver diseases, Gallbladder and biliary diseases, Liver cancer
chr14_99659451_T_TGC	rs781635564	14	99659451	T	TGC	0.01	0.98	0.02	0	HHIPL1	174.75	Ischemic heart disease, Lower extremity peripheral arterial disease, Migraine
chr14_99683121_G_A	rs3783320	14	99683121	G	A	0.267	0.539	0.388	0.073	CYP46A1	0.955	Ischemic heart disease
chr14_100840504_TC_T	rs34552516,rs398026388	14	100840504	TC	T	0.493	0.257	0.499	0.243	RTL1	1.214	Diabetes mellitus type 1
chr14_102780133_G_A	rs3803286	14	102780133	G	A	0.337	0.44	0.447	0.114	TRAF3	0.986	Diabetes mellitus type 2, Osteoarthritis
chr14_105562515_G_A	rs192012479	14	105562515	G	A	0.024	0.952	0.047	0.001	IGHA2	11.425	Major depressive disorder
chr15_27983407_C_T	rs74653330	15	27983407	C	T	0.044	0.914	0.084	0.002	OCA2	28.79	Cataract, Malignant skin melanoma, Non melanoma skin cancer
chr15_27985172_C_T	rs1800407	15	27985172	C	T	0.045	0.912	0.086	0.002	OCA2	0.546	Cataract, Malignant skin melanoma, Non melanoma skin cancer
chr15_28705604_T_C	rs200180898	15	28705604	T	C	0.087	0.834	0.158	0.008	GOLGA8M	1.726	Malignant skin melanoma, Non melanoma skin cancer
chr15_40048090_T_C	rs12440899	15	40048090	T	C	0.478	0.273	0.499	0.228	SRP14	1.019	Endometriosis
chr15_41596720_A_G	rs7170463	15	41596720	A	G	0.347	0.427	0.452	0.121	TYRO3	1.122	Aortic aneurysm
chr15_47382615_G_A	rs175979	15	47382615	G	A	0.33	0.45	0.44	0.11	SEMA6D	1.132	Chronic obstructive pulmonary disease, Substance use disorders
chr15_48134287_A_G	rs1426654	15	48134287	A	G	0.011	0.978	0.021	0	SLC24A5	3.179	Glaucoma, Non melanoma skin cancer
chr15_57632516_A_C	rs147301839	15	57632516	A	C	0.012	0.977	0.023	0	GCOM1,MYZAP	4.367	Atrial fibrillation and flutter
chr15_58386521_C_T	rs261290	15	58386521	C	T	0.381	0.384	0.471	0.146	ALDH1A2	0.918	Age related macular degeneration
chr15_60778755_T_C	rs7173981	15	60778755	T	C	0.196	0.646	0.315	0.039	RORA	1.232	Asthma
chr15_67145525_T_C	rs17293443	15	67145525	T	C	0.27	0.532	0.395	0.073	SMAD3	1.188	Asthma, Thyroid cancer
chr15_67180345_G_C	rs7178824	15	67180345	G	C	0.209	0.626	0.33	0.044	SMAD3	0.926	Asthma, Genital prolapse, Inguinal femoral and abdominal hernia
chr15_67731471_C_T	rs12050481	15	67731471	C	T	0.354	0.418	0.456	0.126	MAP2K5	1.054	Diabetes mellitus type 2
chr15_69718858_T_A	rs35102815	15	69718858	T	A	0.354	0.419	0.454	0.127	RPLP1	1.024	Leukemia
chr15_73384923_C_T	rs74022964	15	73384923	C	T	0.205	0.633	0.324	0.043	HCN4	1.244	Atrial fibrillation and flutter
chr15_73927205_G_T	rs1048661	15	73927205	G	T	0.316	0.469	0.431	0.1	LOXL1	0.933	Aortic aneurysm, Genital prolapse
chr15_73927241_G_A	rs3825942	15	73927241	G	A	0.169	0.69	0.282	0.029	LOXL1	1.039	Cataract, Glaucoma
chr15_73973221_C_A	rs192609599	15	73973221	C	A	0.023	0.955	0.045	0.001	STOML1	Inf	Benign prostatic hyperplasia, Inguinal femoral and abdominal hernia
chr15_77514428_G_A	rs59153558	15	77514428	G	A	0.307	0.481	0.424	0.095	HMG20A	0.973	Diabetes mellitus type 2
chr15_78593885_A_G	rs564585	15	78593885	A	G	0.31	0.477	0.425	0.098	CHRNA3,CHRNA5	1.064	Chronic obstructive pulmonary disease, Tracheal bronchus and lung cancer
chr15_78618839_T_C	rs8040868	15	78618839	T	C	0.379	0.387	0.469	0.145	CHRNA3	0.991	Aortic aneurysm, Chronic obstructive pulmonary disease, Lower extremity peripheral arterial disease, Tracheal bronchus and lung cancer, Vascular intestinal disorders
chr15_78762558_G_C	rs7495616	15	78762558	G	C	0.364	0.406	0.461	0.134	ADAMTS7	0.83	Ischemic heart disease
chr15_78766609_T_C	rs28699256	15	78766609	T	C	0.388	0.375	0.474	0.151	ADAMTS7	0.861	Chronic obstructive pulmonary disease, Ischemic heart disease, Tracheal bronchus and lung cancer
chr15_78796769_A_G	rs3825807	15	78796769	A	G	0.347	0.427	0.453	0.12	ADAMTS7	0.822	Chronic obstructive pulmonary disease, Ischemic heart disease, Tracheal bronchus and lung cancer
chr15_78853754_A_AT	rs80172242,rs398078337,rs398119008	15	78853754	A	AT	0.193	0.651	0.312	0.037	MORF4L1	1.24	Ischemic heart disease
chr15_78939136_T_C	rs12148472	15	78939136	T	C	0.145	0.732	0.247	0.021	CTSH	1.085	Diabetes mellitus type 1, Schizophrenia
chr15_80286336_A_G	rs8026980	15	80286336	A	G	0.391	0.372	0.475	0.154	LINC01314	1.288	Atrial fibrillation and flutter
chr15_80384583_A_G	rs12908004	15	80384583	A	G	0.2	0.641	0.319	0.04	ARNT2	1.164	Atrial fibrillation and flutter
chr15_85716786_T_C	rs16943574	15	85716786	T	C	0.1	0.81	0.18	0.01	AKAP13	2.048	Ischemic heart disease
chr15_88904754_C_T	rs191156695	15	88904754	C	T	0.028	0.944	0.055	0.001	MFGE8	Inf	Ischemic heart disease
chr15_89031969_T_C	rs7162326	15	89031969	T	C	0.202	0.638	0.32	0.042	ABHD2	2.559	Ischemic heart disease
chr15_89292706_A_G	rs139814895	15	89292706	A	G	0.022	0.957	0.043	0.001	FANCI	77.272	Ischemic heart disease
chr15_89884840_G_A	rs1866475	15	89884840	G	A	0.241	0.575	0.366	0.058	AP3S2,C15orf38-AP3S2	1.033	Diabetes mellitus type 2
chr15_90884462_G_A	rs138682554	15	90884462	G	A	0.021	0.959	0.04	0.001	FES	0.834	Ischemic heart disease
chr15_90885946_G_T	rs7497304	15	90885946	G	T	0.267	0.537	0.392	0.071	FES	0.718	Ischemic heart disease
chr15_90963972_G_C	rs7171333	15	90963972	G	C	0.371	0.396	0.465	0.138	RCCD1	0.934	Diabetes mellitus type 2
chr16_276685_G_A	rs184954013	16	276685	G	A	0.018	0.964	0.036	0	ARHGDIG	11.307	Interstitial lung disease and pulmonary sarcoidosis
chr16_1202441_T_C	rs4984636	16	1202441	T	C	0.321	0.462	0.434	0.105	CACNA1H	1.122	Peptic ulcer disease
chr16_1822921_C_G	rs58542872	16	1822921	C	G	0.013	0.975	0.025	0	HAGH	33.512	Atrial fibrillation and flutter
chr16_1947063_G_A	rs147972626	16	1947063	G	A	0.013	0.975	0.025	0	RPL3L	2.647	Atrial fibrillation and flutter
chr16_11125184_G_A	rs12935657	16	11125184	G	A	0.211	0.623	0.333	0.044	CLEC16A	0.908	Asthma, Diabetes mellitus type 1, Multiple sclerosis
chr16_11251046_C_T	rs2021511	16	11251046	C	T	0.266	0.539	0.391	0.071	RMI2	0.973	Psoriasis
chr16_11542450_A_G	rs12595973	16	11542450	A	G	0.316	0.469	0.43	0.101	LITAF	1.007	Gallbladder and biliary diseases
chr16_20381010_G_A	rs77924615	16	20381010	G	A	0.224	0.602	0.347	0.051	PDILT	1.113	Chronic kidney disease
chr16_27344882_A_G	rs1805010	16	27344882	A	G	0.374	0.394	0.464	0.142	IL4R	0.818	Asthma
chr16_27344903_G_A	rs144651842	16	27344903	G	A	0.078	0.851	0.143	0.006	IL4R	119.05	Asthma, Interstitial lung disease and pulmonary sarcoidosis, Psoriasis
chr16_51453563_GC_G	rs35797106,rs398029345	16	51453563	GC	G	0.153	0.718	0.259	0.023	SALL1	0.791	Genital prolapse
chr16_52565276_C_T	rs4784227	16	52565276	C	T	0.251	0.561	0.375	0.064	TOX3	1.032	Breast cancer
chr16_53775335_G_A	rs1121980	16	53775335	G	A	0.428	0.327	0.489	0.184	FTO	0.976	Breast cancer, Diabetes mellitus type 2, Osteoarthritis
chr16_56957451_C_T	rs183130	16	56957451	C	T	0.279	0.519	0.404	0.077	CETP	0.877	Age related macular degeneration, Ischemic heart disease, Lower extremity peripheral arterial disease
chr16_56972466_A_G	rs11076175	16	56972466	A	G	0.172	0.685	0.286	0.029	CETP	0.843	Age related macular degeneration
chr16_69102909_T_G	rs117553228	16	69102909	T	G	0.068	0.869	0.126	0.005	HAS3	1.631	Non melanoma skin cancer
chr16_69652773_CTTTTT_C	rs10530053,rs869039215,rs55862272	16	69652773	CTTTTT	C	0.429	0.326	0.489	0.185	NFAT5	0.987	Cataract, Diabetes mellitus type 2, Gout
chr16_69931118_C_T	rs77870048	16	69931118	C	T	0.056	0.891	0.105	0.003	WWP2	1.226	Ischemic heart disease, Lower extremity peripheral arterial disease
chr16_73014468_C_T	rs67329386	16	73014468	C	T	0.224	0.602	0.347	0.051	ZFHX3	1.272	Atrial fibrillation and flutter, Gout
chr16_75200974_C_A	rs72802342	16	75200974	C	A	0.086	0.835	0.157	0.008	CTRB2	1.08	Diabetes mellitus type 1, Diabetes mellitus type 2, Ischemic heart disease, Pancreatic cancer
chr16_75202865_C_G	rs55993634	16	75202865	C	G	0.087	0.833	0.159	0.008	CTRB2	0.964	Diabetes mellitus type 1, Diabetes mellitus type 2, Ischemic heart disease, Pancreatic cancer
chr16_75212137_G_C	rs72802365	16	75212137	G	C	0.08	0.847	0.147	0.007	CTRB2	0.969	Diabetes mellitus type 1, Diabetes mellitus type 2, Ischemic heart disease, Pancreatic cancer
chr16_75401563_G_A	rs10431974	16	75401563	G	A	0.433	0.322	0.49	0.188	CFDP1	0.939	Ischemic heart disease, Migraine, Subarachnoid hemorrhage
chr16_77223410_C_T	rs72800028	16	77223410	C	T	0.067	0.872	0.123	0.005	SYCE1L	0.384	Diabetes mellitus type 2
chr16_79800712_A_G	rs8046846	16	79800712	A	G	0.115	0.783	0.203	0.014	MAF	2.275	Benign prostatic hyperplasia
chr16_81501185_C_T	rs2925979	16	81501185	C	T	0.323	0.459	0.437	0.104	CMIP	0.99	Diabetes mellitus type 2
chr16_83012185_A_G	rs7500448	16	83012185	A	G	0.205	0.632	0.326	0.042	CDH13	0.82	Ischemic heart disease
chr16_86157858_T_C	rs1497732	16	86157858	T	C	0.265	0.541	0.388	0.071	IRF8	1.141	Appendicitis
chr16_86683898_G_A	rs12447309	16	86683898	G	A	0.344	0.431	0.451	0.119	FOXL1	0.967	Ischemic heart disease
chr16_88723279_C_T	rs188337046	16	88723279	C	T	0.045	0.913	0.085	0.002	PIEZO1	11.817	Asthma
chr16_89561665_G_A	rs9930567	16	89561665	G	A	0.188	0.66	0.305	0.035	RPL13	0.844	Malignant skin melanoma, Non melanoma skin cancer
chr16_89625890_G_A	rs164741	16	89625890	G	A	0.427	0.329	0.488	0.183	DPEP1	0.803	Malignant skin melanoma, Non melanoma skin cancer
chr16_89657860_C_T	rs35415928	16	89657860	C	T	0.117	0.78	0.206	0.014	SPATA33	1.435	Malignant skin melanoma, Non melanoma skin cancer
chr16_89696855_T_C	rs462769	16	89696855	T	C	0.47	0.281	0.497	0.222	SPATA2L	0.822	Non melanoma skin cancer
chr16_89762788_G_C	rs12598276	16	89762788	G	C	0.059	0.885	0.111	0.004	FANCA	0.723	Lip and oral cavity cancer, Non melanoma skin cancer
chr16_89919709_C_T	rs1805007	16	89919709	C	T	0.067	0.871	0.124	0.004	MC1R,RP11-566K11.2	0.903	Malignant skin melanoma, Non melanoma skin cancer
chr16_89919736_C_T	rs1805008	16	89919736	C	T	0.069	0.868	0.128	0.005	MC1R,RP11-566K11.2	0.97	Malignant skin melanoma, Non melanoma skin cancer
chr16_89957798_A_G	rs8051733	16	89957798	A	G	0.258	0.551	0.382	0.067	DEF8	0.837	Malignant skin melanoma, Non melanoma skin cancer
chr16_90029153_C_T	rs3785183	16	90029153	C	T	0.286	0.511	0.406	0.083	GAS8	0.903	Malignant skin melanoma, Non melanoma skin cancer
chr17_2291580_G_C	rs12941836	17	2291580	G	C	0.343	0.433	0.448	0.119	SMG6	1.082	Atrial fibrillation and flutter, Ischemic heart disease
chr17_3925821_A_G	rs12451658	17	3925821	A	G	0.13	0.758	0.224	0.017	ATP2A3	0.907	Diabetes mellitus type 2
chr17_4111090_G_T	rs7224685	17	4111090	G	T	0.302	0.489	0.418	0.093	ZZEF1	1.004	Diabetes mellitus type 2
chr17_7537267_C_T	rs8073177	17	7537267	C	T	0.255	0.555	0.379	0.065	TNFSF12	0.963	Diabetes mellitus type 2
chr17_7668434_T_G	rs78378222	17	7668434	T	G	0.017	0.966	0.034	0	TP53	1.353	Acne vulgaris, Age related macular degeneration, Benign prostatic hyperplasia, Brain and central nervous system cancer, Kidney cancer, Leukemia, Malignant skin melanoma, Non melanoma skin cancer, Prostate cancer, Thyroid cancer
chr17_12279671_TTGTGTCCA_T	rs140864600,rs79932963	17	12279671	TTGTGTCCA	T	0.313	0.473	0.428	0.098	MAP2K4	0.945	Inguinal femoral and abdominal hernia
chr17_19385973_G_C	rs139356332	17	19385973	G	C	0.02	0.961	0.038	0	MFAP4	0.796	Genital prolapse, Inguinal femoral and abdominal hernia
chr17_27797882_G_A	rs28998802	17	27797882	G	A	0.185	0.665	0.301	0.034	NOS2	1.359	Psoriasis
chr17_37717865_A_C	rs12951345	17	37717865	A	C	0.235	0.585	0.359	0.056	HNF1B		Prostate cancer
chr17_37743158_A_G	rs9901746	17	37743158	A	G	0.447	0.307	0.492	0.201	HNF1B		Benign prostatic hyperplasia, Diabetes mellitus type 2, Prostate cancer, Uterine cancer
chr17_39657827_A_G	rs1877031	17	39657827	A	G	0.317	0.467	0.432	0.101	STARD3	1.074	Asthma, Atrial fibrillation and flutter, Cervical cancer, Chronic obstructive pulmonary disease, Substance use disorders
chr17_39908216_C_T	rs11078928	17	39908216	C	T	0.496	0.254	0.5	0.246	GSDMB	1.152	Asthma, Atrial fibrillation and flutter, Cervical cancer, Chronic obstructive pulmonary disease
chr17_42564217_C_T	rs668799	17	42564217	C	T	0.24	0.578	0.363	0.058	COASY	0.885	Diabetes mellitus type 2
chr17_46872579_A_G	rs118185468	17	46872579	A	G	0.022	0.956	0.043	0.001	WNT9B	2.512	Prostate cancer
chr17_46935905_T_C	rs17608766	17	46935905	T	C	0.175	0.681	0.288	0.031	GOSR2,RP11-156P1.2	1.36	Atrial fibrillation and flutter, Ischemic heart disease
chr17_47587495_G_A	rs2611867	17	47587495	G	A	0.466	0.286	0.496	0.218	NPEPPS	1.016	Glaucoma
chr17_49058513_G_A	rs68085814	17	49058513	G	A	0.285	0.513	0.405	0.082	IGF2BP1	0.858	Diabetes mellitus type 2
chr17_49243576_C_T	rs12950511	17	49243576	C	T	0.384	0.38	0.472	0.148	PHOSPHO1	1.142	Asthma, Ischemic heart disease
chr17_55097177_AT_A	rs35679383,rs397823910	17	55097177	AT	A	0.276	0.525	0.398	0.077	STXBP4	1.019	Breast cancer
chr17_56764172_C_A	rs11656332	17	56764172	C	A	0.374	0.392	0.467	0.141	C17orf67	0.895	Osteoarthritis
chr17_64304354_C_T	rs6504213	17	64304354	C	T	0.44	0.315	0.492	0.194	PECAM1	0.961	Ischemic heart disease
chr17_67991933_C_T	rs9891146	17	67991933	C	T	0.291	0.502	0.412	0.085	C17orf58	0.974	Major depressive disorder, Tension type headache
chr17_69499822_G_A	rs2716214	17	69499822	G	A	0.414	0.343	0.485	0.172	MAP2K6	1.037	Osteoarthritis
chr17_71119005_G_T	rs9889335	17	71119005	G	T	0.499	0.251	0.499	0.25	KCNJ2	0.973	Prostate cancer
chr18_12805389_G_A	rs12967678	18	12805389	G	A	0.119	0.777	0.208	0.015	PTPN2	0.978	Diabetes mellitus type 1, Inflammatory bowel disease
chr18_22074176_A_G	rs4800353	18	22074176	A	G	0.151	0.722	0.255	0.023	GATA6	1.079	Gallbladder and biliary diseases
chr18_22333056_C_T	rs8097576	18	22333056	C	T	0.439	0.315	0.492	0.193	CTAGE1	0.925	Benign prostatic hyperplasia
chr18_23547946_C_T	rs2435307	18	23547946	C	T	0.492	0.259	0.499	0.242	NPC1	1.108	Diabetes mellitus type 2
chr18_36992240_A_G	rs188493694	18	36992240	A	G	0.036	0.929	0.07	0.001	KIAA1328	9.085	Atrial fibrillation and flutter, Cardiomyopathy and myocarditis
chr18_48925957_G_A	rs2337113	18	48925957	G	A	0.493	0.257	0.499	0.244	SMAD7	1.085	Colon and rectum cancer
chr18_48941986_G_A	rs1873190	18	48941986	G	A	0.346	0.428	0.451	0.121	SMAD7	1.143	Genital prolapse, Inguinal femoral and abdominal hernia
chr18_53361591_G_A	rs10502971	18	53361591	G	A	0.423	0.333	0.488	0.179	DCC	0.913	Anxiety disorders, Low back pain, Major depressive disorder
chr18_60159337_T_C	rs12967878	18	60159337	T	C	0.182	0.67	0.296	0.034	MC4R	0.761	Diabetes mellitus type 2
chr18_60397613_T_TCATC	rs535173469,rs368557908	18	60397613	T	TCATC	0.014	0.973	0.027	0	MC4R	0.634	Diabetes mellitus type 2
chr19_2161322_T_C	rs57908212	19	2161322	T	C	0.474	0.278	0.497	0.225	AP3D1	0.969	Osteoarthritis
chr19_5840608_C_T	rs708686	19	5840608	C	T	0.333	0.444	0.444	0.111	FUT6	1.17	Gallbladder and biliary diseases
chr19_6718376_G_C	rs2230199	19	6718376	G	C	0.182	0.669	0.297	0.034	C3	0.861	Age related macular degeneration
chr19_7903283_G_A	rs2115107	19	7903283	G	A	0.368	0.399	0.465	0.136	MAP2K7	0.914	Diabetes mellitus type 2
chr19_8364439_G_A	rs116843064	19	8364439	G	A	0.028	0.946	0.053	0.001	ANGPTL4	1.341	Ischemic heart disease, Lower extremity peripheral arterial disease
chr19_10352442_G_C	rs34536443	19	10352442	G	C	0.03	0.94	0.059	0.001	TYK2	0.608	Cardiomyopathy and myocarditis, Diabetes mellitus type 1, Interstitial lung disease and pulmonary sarcoidosis, Psoriasis, Rheumatoid arthritis
chr19_10583892_G_A	rs140752376	19	10583892	G	A	0.029	0.944	0.055	0.001	AP1M2	0.837	Psoriasis
chr19_10631494_G_A	rs2288904	19	10631494	G	A	0.175	0.68	0.289	0.031	SLC44A2	1.065	Ischemic stroke
chr19_11086922_G_T	rs73015024	19	11086922	G	T	0.101	0.808	0.182	0.011	LDLR	0.871	Ischemic heart disease, Lower extremity peripheral arterial disease
chr19_11154344_G_A	rs11671872	19	11154344	G	A	0.411	0.346	0.485	0.169	SPC24	1.015	Ischemic heart disease
chr19_11416089_G_T	rs167479	19	11416089	G	T	0.424	0.332	0.488	0.18	RGL3		Ischemic heart disease
chr19_18179605_C_T	rs34147202	19	18179605	C	T	0.257	0.552	0.381	0.066	IFI30	0.97	Multiple sclerosis
chr19_19285807_C_T	rs188247550	19	19285807	C	T	0.05	0.902	0.095	0.003	SUGP1	5.149	Cirrhosis and other chronic liver diseases, Diabetes mellitus type 2, Liver cancer
chr19_29799450_G_C	rs111640872	19	29799450	G	C	0.353	0.419	0.456	0.125	CCNE1	1.145	Bladder cancer, Ovarian cancer
chr19_31614073_T_C	rs11084596	19	31614073	T	C	0.383	0.381	0.472	0.147	TSHZ3	0.956	Benign prostatic hyperplasia
chr19_33235671_G_A	rs118013485	19	33235671	G	A	0.099	0.812	0.178	0.01	SLC7A10	1.484	Asthma
chr19_35554601_A_G	rs2733738	19	35554601	A	G	0.403	0.357	0.48	0.163	ATP4A	1.054	Gallbladder and biliary diseases
chr19_38071355_C_T	rs141765490	19	38071355	C	T	0.028	0.944	0.055	0.001	SIPA1L3	37.466	Leukemia
chr19_38247490_C_G	rs4802297	19	38247490	C	G	0.404	0.356	0.48	0.164	SPINT2	1.216	Prostate cancer
chr19_40847202_C_T	rs56113850	19	40847202	C	T	0.437	0.318	0.491	0.191	CTC-490E21.12,CYP2A6	1.006	Tracheal bronchus and lung cancer
chr19_40883044_T_G	rs11083581	19	40883044	T	G	0.195	0.649	0.312	0.039	CTC-490E21.12	1.128	Chronic obstructive pulmonary disease, Tracheal bronchus and lung cancer
chr19_41261073_G_C	rs73045231	19	41261073	G	C	0.142	0.736	0.244	0.021	AXL	1.437	Ischemic heart disease
chr19_41480628_A_G	rs2316974	19	41480628	A	G	0.285	0.511	0.408	0.081	ERICH4		Prostate cancer
chr19_43996549_C_T	rs58537897	19	43996549	C	T	0.033	0.935	0.064	0.001	ZNF155	9.854	Alzheimers disease and other dementias
chr19_44428551_C_T	rs141069725	19	44428551	C	T	0.031	0.939	0.06	0.001	ZNF229	Inf	Alzheimers disease and other dementias
chr19_44813331_G_A	rs28399654	19	44813331	G	A	0.015	0.97	0.03	0	BCAM	0.328	Alzheimers disease and other dementias, Ischemic heart disease
chr19_44888997_C_T	rs6857	19	44888997	C	T	0.196	0.647	0.314	0.038	NECTIN2	1.224	Age related macular degeneration, Alzheimers disease and other dementias, Cataract, Chronic obstructive pulmonary disease, Cirrhosis and other chronic liver diseases, Diabetes mellitus type 2, Intracerebral hemorrhage, Ischemic heart disease, Osteoarthritis
chr19_44890095_T_C	rs143473297	19	44890095	T	C	0.039	0.923	0.075	0.002	TOMM40	152.87	Alzheimers disease and other dementias
chr19_44905910_G_C	rs440446	19	44905910	G	C	0.283	0.515	0.404	0.08	APOE	1.124	Alzheimers disease and other dementias
chr19_44908684_T_C	rs429358	19	44908684	T	C	0.182	0.669	0.299	0.032	APOE	1.291	Age related macular degeneration, Alzheimers disease and other dementias, Chronic obstructive pulmonary disease, Cirrhosis and other chronic liver diseases, Diabetes mellitus type 2, Gallbladder and biliary diseases, Intracerebral hemorrhage, Ischemic heart disease, Liver cancer, Major depressive disorder, Osteoarthritis
chr19_44908822_C_T	rs7412	19	44908822	C	T	0.053	0.897	0.1	0.003	APOE	0.561	Alzheimers disease and other dementias, Gallbladder and biliary diseases, Ischemic heart disease
chr19_44927023_G_C	rs5112	19	44927023	G	C	0.415	0.342	0.485	0.173	APOC1	1.058	Alzheimers disease and other dementias
chr19_44945208_T_G	rs5167	19	44945208	T	G	0.413	0.344	0.485	0.171	APOC4,APOC4-APOC2	1.245	Alzheimers disease and other dementias
chr19_44993045_C_T	rs9193	19	44993045	C	T	0.124	0.768	0.217	0.016	CLPTM1	1.018	Alzheimers disease and other dementias, Ischemic heart disease
chr19_45093377_A_G	rs75282681	19	45093377	A	G	0.169	0.691	0.28	0.029	MARK4,PPP1R37	1.055	Alzheimers disease and other dementias
chr19_45144962_C_T	rs146723120	19	45144962	C	T	0.011	0.979	0.021	0	MARK4,PPP1R37	0.845	Alzheimers disease and other dementias
chr19_45145480_C_A	rs549046469	19	45145480	C	A	0.058	0.887	0.109	0.004	MARK4,PPP1R37	86.254	Alzheimers disease and other dementias
chr19_45213106_C_T	rs189063316	19	45213106	C	T	0.021	0.958	0.041	0.001	EXOC3L2,MARK4	0.921	Alzheimers disease and other dementias
chr19_45259025_G_T	rs200047371	19	45259025	G	T	0.014	0.972	0.028	0	MARK4	39.986	Alzheimers disease and other dementias
chr19_45351661_T_G	rs13181	19	45351661	T	G	0.423	0.333	0.487	0.18	ERCC2	1.09	Alzheimers disease and other dementias
chr19_45653761_A_G	rs10406431	19	45653761	A	G	0.447	0.306	0.494	0.2	EML2	0.978	Diabetes mellitus type 2
chr19_45678134_G_C	rs1800437	19	45678134	G	C	0.258	0.552	0.38	0.068	GIPR	1.194	Gallbladder and biliary diseases
chr19_45715887_G_C	rs35302007	19	45715887	G	C	0.297	0.494	0.416	0.089	FBXO46	0.866	Gallbladder and biliary diseases
chr19_45771366_G_A	rs146680240	19	45771366	G	A	0.023	0.954	0.045	0.001	DMPK	1.762	Alzheimers disease and other dementias
chr19_45891064_G_A	rs114387602	19	45891064	G	A	0.087	0.833	0.159	0.008	MYPOP	0.794	Gallbladder and biliary diseases
chr19_47065746_A_G	rs3810291	19	47065746	A	G	0.368	0.401	0.463	0.137	ZC3H4	0.93	Diabetes mellitus type 2
chr19_47858667_T_C	rs62128824	19	47858667	T	C	0.15	0.723	0.255	0.023	SULT2A1	0.983	Gallbladder and biliary diseases
chr19_48703417_G_A	rs601338	19	48703417	G	A	0.374	0.392	0.466	0.141	FUT2	0.756	Diabetes mellitus type 1, Gallbladder and biliary diseases, Gastritis and duodenitis, Peptic ulcer disease
chr19_49960404_C_G	rs144427989	19	49960404	C	G	0.018	0.965	0.035	0	SIGLEC11	2.592	Gout
chr19_50497261_C_T	rs190065070	19	50497261	C	T	0.02	0.961	0.039	0.001	EMC10	16.558	Atrial fibrillation and flutter, Pancreatic cancer
chr19_50857584_C_T	rs62113212	19	50857584	C	T	0.067	0.871	0.124	0.005	KLK3	0.857	Benign prostatic hyperplasia, Prostate cancer
chr20_2254826_G_C	rs6035960	20	2254826	G	C	0.364	0.405	0.461	0.134	TGM3	1.021	Non melanoma skin cancer
chr20_2309687_A_C	rs214803	20	2309687	A	C	0.147	0.729	0.249	0.023	TGM3	1.05	Non melanoma skin cancer
chr20_6335879_T_G	rs1571217	20	6335879	T	G	0.373	0.394	0.466	0.14	FERMT1	1.038	Atrial fibrillation and flutter, Colon and rectum cancer
chr20_6632185_G_A	rs1884897	20	6632185	G	A	0.324	0.457	0.437	0.106	BMP2	1.076	Colon and rectum cancer
chr20_12978446_T_A	rs4814175	20	12978446	T	A	0.342	0.434	0.448	0.118	SPTLC3	1.115	Gallbladder and biliary diseases
chr20_17863848_T_G	rs2618567	20	17863848	T	G	0.339	0.437	0.446	0.116	SNX5	1.003	Gallbladder and biliary diseases
chr20_19489777_TTCA_T	rs5840847	20	19489777	TTCA	T	0.211	0.623	0.332	0.045	SLC24A3	0.838	Cataract, Migraine
chr20_33600336_C_T	rs149142833	20	33600336	C	T	0.163	0.701	0.273	0.027	CBFA2T2	1.085	Benign prostatic hyperplasia
chr20_33675818_G_C	rs3213180	20	33675818	G	C	0.09	0.828	0.164	0.008	E2F1	1.038	Benign prostatic hyperplasia, Malignant skin melanoma, Non melanoma skin cancer
chr20_34077942_G_A	rs6059655	20	34077942	G	A	0.022	0.956	0.044	0.001	RALY	1.073	Benign prostatic hyperplasia, Malignant skin melanoma, Non melanoma skin cancer
chr20_34861936_C_G	rs11698996	20	34861936	C	G	0.396	0.364	0.479	0.157	GGT7	1.04	Diabetes mellitus type 2, Ischemic heart disease
chr20_35438203_A_G	rs143383	20	35438203	A	G	0.415	0.343	0.485	0.172	GDF5		Osteoarthritis
chr20_39465305_A_T	rs1111448	20	39465305	A	T	0.486	0.265	0.498	0.237	DHX35	0.945	Non melanoma skin cancer
chr20_40551182_G_C	rs1883711	20	40551182	G	C	0.063	0.879	0.117	0.004	MAFB	1.72	Ischemic heart disease
chr20_44189982_G_T	rs117361510	20	44189982	G	T	0.012	0.976	0.024	0	JPH2	2.124	Diabetes mellitus type 2
chr20_44413724_C_T	rs1800961	20	44413724	C	T	0.045	0.911	0.086	0.002	HNF4A	1.408	Diabetes mellitus type 2, Gallbladder and biliary diseases
chr20_44436388_C_A	rs6017342	20	44436388	C	A	0.442	0.312	0.493	0.195	HNF4A	1.05	Inflammatory bowel disease
chr20_46903795_G_A	rs6066105	20	46903795	G	A	0.376	0.389	0.469	0.141	EYA2	1.205	Osteoarthritis
chr20_49907751_C_A	rs636987	20	49907751	C	A	0.382	0.382	0.47	0.147	SPATA2	1.343	Psoriasis
chr20_50790570_A_G	rs7268140	20	50790570	A	G	0.263	0.543	0.387	0.07	BCAS4	1.012	Non melanoma skin cancer
chr20_57260984_G_A	rs6123685	20	57260984	G	A	0.252	0.56	0.376	0.064	BMP7	0.928	Inguinal femoral and abdominal hernia
chr20_59032308_C_T	rs45551238	20	59032308	C	T	0.049	0.905	0.093	0.003	ATP5E	9.642	Diabetes mellitus type 2
chr20_62324126_C_T	rs11698080	20	62324126	C	T	0.149	0.725	0.253	0.023	LAMA5	0.684	Colon and rectum cancer
chr20_63355597_T_C	rs2273500	20	63355597	T	C	0.217	0.614	0.338	0.047	CHRNA4	1.486	Chronic obstructive pulmonary disease, Lower extremity peripheral arterial disease, Tracheal bronchus and lung cancer
chr20_63563360_A_C	rs3810486	20	63563360	A	C	0.188	0.659	0.305	0.036	HELZ2	0.97	Brain and central nervous system cancer
chr20_63582806_G_A	rs73315845	20	63582806	G	A	0.064	0.877	0.119	0.004	GMEB2	3.401	Interstitial lung disease and pulmonary sarcoidosis, Prostate cancer
chr20_63599353_G_A	rs453481	20	63599353	G	A	0.448	0.306	0.493	0.202	GMEB2	0.811	Brain and central nervous system cancer, Prostate cancer
chr20_63696914_C_T	rs2257440	20	63696914	C	T	0.2	0.642	0.317	0.041	RTEL1-TNFRSF6B,TNFRSF6B	0.881	Asthma, Brain and central nervous system cancer, Prostate cancer
chr21_15175115_A_G	rs11909473	21	15175115	A	G	0.315	0.47	0.43	0.101	NRIP1	1.114	Breast cancer
chr21_17021045_G_A	rs17210561	21	17021045	G	A	0.271	0.532	0.395	0.074	CXADR	0.992	Osteoarthritis
chr21_33939539_C_T	rs76258155	21	33939539	C	T	0.083	0.841	0.152	0.007	AP000304.12	1.034	Inguinal femoral and abdominal hernia
chr21_34221526_G_A	rs28451064	21	34221526	G	A	0.153	0.718	0.259	0.024	MRPS6	1.138	Chronic obstructive pulmonary disease, Ischemic heart disease, Migraine
chr21_38917243_T_G	rs2836750	21	38917243	T	G	0.483	0.268	0.497	0.235	ETS2	0.741	Benign prostatic hyperplasia
chr21_39093608_G_A	rs2836878	21	39093608	G	A	0.247	0.567	0.372	0.061	PSMG1	0.87	Inflammatory bowel disease
chr21_39307042_T_C	rs9975562	21	39307042	T	C	0.334	0.445	0.443	0.112	BRWD1	1.17	Atrial fibrillation and flutter
chr21_41668926_C_G	rs2849699	21	41668926	C	G	0.225	0.601	0.347	0.051	RIPK4	0.647	Non melanoma skin cancer
chr21_42412809_T_C	rs3761378	21	42412809	T	C	0.364	0.406	0.461	0.133	UBASH3A	0.761	Diabetes mellitus type 1
chr21_44294411_C_T	rs74203920	21	44294411	C	T	0.037	0.928	0.071	0.001	AIRE	2.8	Diabetes mellitus type 1
chr22_28702388_A_G	rs182075939	22	28702388	A	G	0.031	0.938	0.06	0.001	CHEK2	6.617	Benign prostatic hyperplasia, Kidney cancer, Leukemia, Non Hodgkin lymphoma, Thyroid cancer, Tracheal bronchus and lung cancer
chr22_28725099_A_G	rs17879961	22	28725099	A	G	0.03	0.94	0.059	0.001	CHEK2	11.496	Benign prostatic hyperplasia, Kidney cancer, Leukemia, Multiple myeloma, Non Hodgkin lymphoma, Thyroid cancer, Tracheal bronchus and lung cancer
chr22_30213565_G_A	rs6518681	22	30213565	G	A	0.086	0.836	0.157	0.007	LIF	0.991	Diabetes mellitus type 2
chr22_37770265_G_A	rs13058615	22	37770265	G	A	0.348	0.425	0.454	0.122	TRIOBP	1.099	Glaucoma, Osteoarthritis
chr22_38203850_C_G	rs4820324	22	38203850	C	G	0.418	0.339	0.485	0.175	MAFF,PLA2G6	1.024	Genital prolapse, Malignant skin melanoma
chr22_38962032_A_C	rs12628403	22	38962032	A	C	0.1	0.811	0.179	0.01	APOBEC3A	1.229	Breast cancer
chr22_40326741_A_G	rs4821943	22	40326741	A	G	0.395	0.366	0.478	0.157	TNRC6B	1.148	Gallbladder and biliary diseases
chr22_43105813_G_T	rs738272	22	43105813	G	T	0.062	0.879	0.117	0.004	BIK	0.749	Prostate cancer
chr22_43928847_C_G	rs738409	22	43928847	C	G	0.227	0.598	0.35	0.052	PNPLA3	0.977	Cirrhosis and other chronic liver diseases, Gallbladder and biliary diseases, Gout, Liver cancer
chr22_45186583_A_G	rs140716375	22	45186583	A	G	0.017	0.967	0.033	0	NUP50	15.413	Psoriasis

## Sheet: ST5
Supplementary Table 5: Total individual and population DALYs for common variants (1 vs 0 copies of minor allele)
Sex	Variant ID	Rsid	Nearest Gene(s)	Chromosome	Position (GRCh38)	Reference Allele	Minor allele	Minor allele frequency in FinnGen	Enrichment Finnish vs NFSEE	Proportion of individuals in FinnGen with 0 copies of effect allele	Proportion of individuals in FinnGen with 1 copies of effect allele	Proportion of individuals in FinnGen with 2 copies of effect allele	Disease with lowest P-value for HR	Individual lifetime DALYs	Individual lifetime DALYs, lower 95% CI	Individual lifetime DALYs, upper 95% CI	Individual lifetime DALYs P-value*	Individual lifetime DALYs sex difference P-value**	Attributable population DALYs per year per 100,000	Attributable population DALYs per year per 100,000, lower 95% CI	Attributable population DALYs per year per 100,000, upper 95% CI	Attributable population DALYs P-value*
both	chr1_2595307_A_G	rs3748816	MMEL1	1	2595307	A	G	0.3689	1.1216	0.3985	0.4652	0.1364	Non Hodgkin lymphoma	-0.017634	-0.023916	-0.01135	5e-08	0.81	-15.6274	-21.2699	-10.0656	4.25e-08
both	chr1_3159033_A_G	rs10218452	PRDM16	1	3159033	A	G	0.2446	1.0697	0.5712	0.3685	0.0603	Migraine	0.03924	0.03025	0.048045	7.1e-18	3.76e-05	23.6364	18.2587	29.0859	7.61e-18
both	chr1_10736490_G_A	rs17035646	CASZ1	1	10736490	G	A	0.3963	1.2168	0.3652	0.4769	0.1579	Atrial fibrillation and flutter	0.035747	0.026465	0.044779	1.58e-14	0.981	35.2423	26.2128	44.5677	2.63e-14
both	chr1_11193760_C_T	rs147660927	ANGPTL7,MTOR	1	11193760	C	T	0.0413	85.746	0.9193	0.0788	0.0019	Glaucoma	-0.00392	-0.004567	-0.003213	1.55e-30	0.251	-0.3927	-0.4571	-0.3255	4.65e-31
both	chr1_11835738_G_A	rs55857306	CLCN6	1	11835738	G	A	0.1446	0.9692	0.7317	0.2473	0.021	Ischemic heart disease	-0.108073	-0.144943	-0.071085	1.39e-08	0.197	-38.1199	-51.3946	-24.9591	1.51e-08
both	chr1_15445717_C_T	rs121909293	CTRC	1	15445717	C	T	0.0213	5.3875	0.958	0.0415	5e-04	Pancreatitis	0.023185	0.014342	0.033073	1.83e-06	0.0275	1.2189	0.7405	1.7432	2.49e-06
both	chr1_17444983_C_T	rs11203390	RCC2	1	17444983	C	T	0.3872	1.0895	0.3757	0.4742	0.1501	Non melanoma skin cancer	0.001768	0.0016	0.001938	7.14e-93	1.09e-05	1.7199	1.5477	1.8916	8.63e-85
both	chr1_19845021_G_T	rs10737481	RNF186	1	19845021	G	T	0.4903	0.9383	0.2606	0.4982	0.2412	Inflammatory bowel disease	-0.002818	-0.003597	-0.002035	1.01e-12	0.0921	-3.3395	-4.2626	-2.4243	1.01e-12
both	chr1_22096228_G_A	rs10917151	CDC42	1	22096228	G	A	0.1697	1.1392	0.6897	0.2812	0.029	Genital prolapse	0.001095	0.000542	0.001656	0.000132		0.4696	0.2404	0.7011	7.24e-05
both	chr1_24968116_C_T	rs7542079	RUNX3	1	24968116	C	T	0.438	1.1361	0.3166	0.4907	0.1927	Psoriasis	-0.021684	-0.027314	-0.016288	1.77e-14	0.808	-22.6889	-28.419	-17.035	4.8e-15
both	chr1_26661155_A_G	rs193084249	ARID1A	1	26661155	A	G	0.0386	1.5328	0.9245	0.0739	0.0016	Gout	0.212597	0.133028	0.294974	3.45e-07	0.12	20.127	12.5772	27.8122	2.96e-07
both	chr1_37950638_T_C	rs72661887	INPP5B	1	37950638	T	C	0.462	1.2447	0.2904	0.4953	0.2144	Ischemic heart disease	-0.079839	-0.110302	-0.049636	2.62e-07	0.00981	-88.1426	-121.5147	-53.543	2.91e-07
both	chr1_39158708_T_C	rs11205698	MACF1	1	39158708	T	C	0.2766	1.0629	0.5231	0.4005	0.0764	Diabetes mellitus type 2	0.03742	0.028315	0.046647	2.26e-15	0.348	25.4917	19.152	31.9481	6.52e-15
both	chr1_39571175_G_C	rs2293476	PABPC4	1	39571175	G	C	0.2133	0.89	0.6194	0.3347	0.0459	Diabetes mellitus type 2	0.048273	0.037187	0.059616	2.48e-17	0.0193	25.3019	19.4153	31.2527	1.08e-16
both	chr1_50740088_T_C	rs72900998	FAF1	1	50740088	T	C	0.056	0.569	0.8912	0.1055	0.0033	Benign prostatic hyperplasia	-0.038669	-0.054831	-0.022174	3.07e-06	0.246	-5.2752	-7.4541	-3.0868	2.37e-06
both	chr1_53239252_G_A	rs183742558	MAGOH	1	53239252	G	A	0.0296	361.82	0.9417	0.0574	9e-04	Ischemic heart disease	-0.390056	-0.488526	-0.287386	4.4e-14	0.00722	-28.1377	-35.5833	-20.7549	5.24e-14
both	chr1_54610464_CCACTCCACATTCAGACCGTCATCCCCAGG_C	rs373739034	ACOT11,FAM151A	1	54610464	CCACTCCACATTCAGACCGTCATCCCCAGG	C	0.0881	2.1851	0.832	0.1598	0.0082	Ischemic heart disease	-0.151889	-0.203746	-0.097462	2.18e-08	0.00025	-32.6656	-44.0769	-20.9957	2.47e-08
both	chr1_55026242_C_T	rs187607506	PCSK9	1	55026242	C	T	0.2498	1.1916	0.5635	0.3734	0.0631	Ischemic heart disease	-0.115859	-0.146955	-0.084301	3.83e-13	0.145	-70.2231	-89.0854	-50.9797	4.16e-13
both	chr1_55039974_G_T	rs11591147	PCSK9	1	55039974	G	T	0.0359	3.0989	0.9295	0.0692	0.0013	Ischemic heart disease	-0.56227	-0.639878	-0.482142	4.04e-44	5.57e-09	-49.0898	-55.8459	-42.0776	1.01e-44
both	chr1_55055640_T_G	rs472495	PCSK9	1	55055640	T	G	0.4225	0.8757	0.335	0.4851	0.18	Ischemic heart disease	-0.10344	-0.131378	-0.074616	8.05e-13	0.000931	-105.8311	-135.0576	-75.989	1.44e-12
both	chr1_55058564_A_G	rs562556	PCSK9	1	55058564	A	G	0.1693	0.9892	0.6906	0.2803	0.0291	Ischemic heart disease	-0.099256	-0.135266	-0.063927	4.77e-08	0.0584	-41.0257	-55.6107	-26.3816	4.23e-08
both	chr1_56272717_C_A	rs6681707	PLPP3	1	56272717	C	A	0.3983	1.0163	0.3636	0.4763	0.1601	Genital prolapse	0.000341	0.000218	0.000467	8.1e-08		0.3355	0.2121	0.4558	7.5e-08
both	chr1_56500678_A_G	rs17114046	PLPP3	1	56500678	A	G	0.1091	1.1663	0.7938	0.1942	0.012	Ischemic heart disease	-0.249797	-0.294998	-0.205702	2.66e-28	0.000275	-66.2294	-77.9872	-54.6083	1.8e-28
both	chr1_62114219_G_T	rs12140153	PATJ	1	62114219	G	T	0.0782	0.8072	0.8499	0.1439	0.0062	Diabetes mellitus type 2	-0.043316	-0.058316	-0.02894	1.24e-08	0.826	-8.2476	-11.0425	-5.4564	7.58e-09
both	chr1_64689489_C_T	rs78248443	CACHD1	1	64689489	C	T	0.0752	2.0486	0.8551	0.1393	0.0056	Rheumatoid arthritis	-0.00757	-0.0104	-0.004656	3.9e-07	9.97e-05	-1.3895	-1.9254	-0.8493	5.14e-07
both	chr1_67130539_G_A	rs77258390	C1orf141	1	67130539	G	A	0.0176	0.5166	0.9652	0.0344	3e-04	Interstitial lung disease and pulmonary sarcoidosis	0.018433	0.010879	0.026789	6.43e-06	0.256	0.793	0.46	1.1425	5.28e-06
both	chr1_67169528_G_A	rs76575803	C1orf141,IL23R	1	67169528	G	A	0.0145	6.473	0.9712	0.0286	2e-04	Inflammatory bowel disease	-0.013762	-0.017956	-0.009096	1.25e-09	0.972	-0.4836	-0.637	-0.3223	1.32e-09
both	chr1_67246303_C_T	rs7551201	IL23R	1	67246303	C	T	0.0455	0.8419	0.9112	0.0866	0.0022	Inflammatory bowel disease	-0.04374	-0.054127	-0.032809	1.02e-15	0.189	-4.8356	-5.968	-3.6378	2.53e-16
both	chr1_77984833_C_A	rs34517439	DNAJB4,GIPC2	1	77984833	C	A	0.1275	1.0904	0.7616	0.2218	0.0166	Gallbladder and biliary diseases	0.070407	0.054469	0.086864	2.45e-17	0.129	22.179	17.0219	27.348	5.26e-17
both	chr1_99573963_G_C	rs1890753	PALMD	1	99573963	G	C	0.492	0.9524	0.2594	0.4973	0.2433	Non rheumatic valvular heart disease	0.034462	0.02782	0.04093	4.77e-25	0.878	42.2584	34.0999	50.5556	2.94e-24
both	chr1_109258723_C_T	rs75237799	CELSR2	1	109258723	C	T	0.0159	1.3706	0.9685	0.0312	2e-04	Ischemic heart disease	-0.347685	-0.449573	-0.242509	5.95e-11	0.271	-13.4031	-17.4091	-9.2244	8.86e-11
both	chr1_109267578_G_A	rs72703203	CELSR2	1	109267578	G	A	0.0179	0.4148	0.9646	0.0349	4e-04	Ischemic heart disease	-0.233214	-0.309271	-0.155693	3.01e-09	0.152	-10.1619	-13.4324	-6.8545	1.56e-09
both	chr1_109274968_G_T	rs12740374	CELSR2	1	109274968	G	T	0.2145	1.0429	0.6169	0.3371	0.046	Ischemic heart disease	-0.259195	-0.293194	-0.224819	6.5e-50	1.57e-08	-134.7136	-152.2811	-117.1859	2.87e-50
both	chr1_109612066_T_C	rs17024393	GNAI3,GNAT2	1	109612066	T	C	0.0553	2.1025	0.8926	0.1041	0.0032	Diabetes mellitus type 2	0.06636	0.044008	0.089381	1.02e-08	0.752	9.006	5.9359	12.1329	1.36e-08
both	chr1_111872961_C_T	rs10494142	KCND3	1	111872961	C	T	0.1681	2.1263	0.6926	0.2786	0.0288	Atrial fibrillation and flutter	0.015486	0.011441	0.019573	6.73e-14	0.00222	6.3902	4.7304	8.0263	4.89e-14
both	chr1_111920327_TCC_T	rs34119223	KCND3	1	111920327	TCC	T	0.1927	0.7378	0.6518	0.311	0.0372	Atrial fibrillation and flutter	-0.015522	-0.01873	-0.012355	2.27e-21	0.946	-7.2762	-8.749	-5.8083	5.53e-22
both	chr1_113834946_G_A	rs2476601	PTPN22	1	113834946	G	A	0.1482	0.9472	0.7261	0.2513	0.0226	Diabetes mellitus type 1	0.279955	0.2297	0.330343	1.54e-27	0.185	102.6311	84.2617	121.014	1.15e-27
both	chr1_113896329_A_G	rs1217401	AP4B1	1	113896329	A	G	0.2769	0.8606	0.523	0.4002	0.0767	Diabetes mellitus type 1	-0.00814	-0.011489	-0.004801	2.04e-06	0.0577	-5.4382	-7.676	-3.2305	1.33e-06
both	chr1_115135325_C_A	rs12134493	TSPAN2	1	115135325	C	A	0.1375	1.249	0.7442	0.2366	0.0192	Migraine	0.03849	0.027312	0.050111	4.89e-11	0.048	13.003	9.1857	16.936	6.85e-11
both	chr1_117596431_G_C	rs320370	FAM46C	1	117596431	G	C	0.3721	0.9574	0.3936	0.4687	0.1378	Diabetes mellitus type 2	0.028328	0.019485	0.036879	1.42e-10	0.00114	25.9935	18.0762	33.9885	2e-10
both	chr1_119982857_G_T	rs116062645	NOTCH2	1	119982857	G	T	0.0393	2.4667	0.9229	0.0755	0.0016	Inflammatory bowel disease	0.007603	0.005219	0.010054	1.11e-09	0.553	0.7358	0.5021	0.972	1.01e-09
both	chr1_143284560_T_C	rs1457477682	HIST2H3PS2	1	143284560	T	C	0.308		0.4793	0.4253	0.0954	Breast cancer	0.036234	0.027194	0.044686	5.91e-16		27.755	20.9399	34.5094	2.42e-15
both	chr1_150161309_C_A	rs72694955	PLEKHO1	1	150161309	C	A	0.0851	1.2746	0.8371	0.1556	0.0074	Non melanoma skin cancer	0.000991	0.000636	0.001333	1.7e-08	0.0656	0.2077	0.1323	0.2812	5.39e-08
both	chr1_150964929_C_T	rs198325	CERS2	1	150964929	C	T	0.1918	0.8833	0.6539	0.3086	0.0375	Non melanoma skin cancer	0.023225	0.015743	0.030764	1.69e-09	4.07e-09	10.9424	7.3679	14.5361	1.8e-09
both	chr1_152312600_CACTG_C	rs558269137	FLG	1	152312600	CACTG	C	0.0133	0.6036	0.9735	0.0263	2e-04	Asthma	0.045739	0.034487	0.05761	7.58e-15	0.841	1.493	1.1279	1.8745	1.16e-14
both	chr1_153874640_G_A	rs111689685	GATAD2B	1	153874640	G	A	0.2657	1.152	0.5395	0.3894	0.071	Prostate cancer	0.022707	0.015683	0.029718	2.42e-10		14.8522	10.1144	19.5399	4.16e-10
both	chr1_154455807_A_G	rs12133641	IL6R	1	154455807	A	G	0.2992	0.7722	0.4914	0.4189	0.0898	Ischemic heart disease	-0.099788	-0.129695	-0.071047	2.86e-11	0.124	-72.5008	-93.3223	-51.6445	1.49e-11
both	chr1_154741530_A_G	rs4999127	KCNN3	1	154741530	A	G	0.1387	0.999	0.7423	0.2379	0.0198	Atrial fibrillation and flutter	-0.022115	-0.025824	-0.018349	1.48e-31	0.271	-7.4414	-8.6835	-6.1686	1.94e-31
both	chr1_154928245_T_C	rs4578216	PMVK	1	154928245	T	C	0.3532	1.0638	0.4188	0.4562	0.1251	Atrial fibrillation and flutter	0.029019	0.02638	0.031586	8.71e-105	0.00779	25.6431	23.2835	27.996	5.91e-102
both	chr1_154946604_C_T	rs2061690	PBXIP1	1	154946604	C	T	0.4405	1.049	0.3139	0.4912	0.1949	Atrial fibrillation and flutter	-0.001732	-0.008463	0.004649	0.609	0.00012	-1.2976	-8.5396	5.7651	0.701
both	chr1_155227763_T_TG	rs3835732,rs367975999,rs372114025	GBA	1	155227763	T	TG	0.4621	1.1605	0.2899	0.496	0.2141	Gout	0.002732	0.001773	0.003648	7.96e-09	0.0644	3.164	2.0759	4.2377	1.11e-08
both	chr1_155236376_C_T	rs2230288	GBA	1	155236376	C	T	0.0414	2.7605	0.9189	0.0794	0.0017	Atrial fibrillation and flutter	0.217503	0.166007	0.270951	3.41e-16	0.507	22.1774	16.8978	27.7271	7.99e-16
both	chr1_161509955_G_A	rs1801274	FCGR2A	1	161509955	G	A	0.4966	1.0063	0.2542	0.4983	0.2475	Inflammatory bowel disease	0.002433	0.001709	0.003124	9.23e-12	0.409	2.9893	2.1226	3.8541	1.89e-11
both	chr1_165661461_G_A	rs6667681	MGST3	1	165661461	G	A	0.3421	0.9797	0.4333	0.4492	0.1174	Glaucoma	0.000998	0.000762	0.001234	1.22e-16	0.685	0.8463	0.6395	1.0492	9.78e-16
both	chr1_170211202_A_C	rs72700103	METTL11B	1	170211202	A	C	0.0952	0.6556	0.8188	0.172	0.0092	Atrial fibrillation and flutter	0.028776	0.02442	0.033228	8.88e-38	0.697	6.7323	5.6728	7.7727	1.84e-36
both	chr1_170224684_G_C	rs72700114	METTL11B	1	170224684	G	C	0.0515	0.5346	0.8997	0.0976	0.0027	Atrial fibrillation and flutter	0.043261	0.037486	0.049192	1.06e-46	0.0412	5.4757	4.7075	6.2442	1.26e-44
both	chr1_170408274_T_C	rs10753809	GORAB	1	170408274	T	C	0.3097	1.2234	0.4763	0.428	0.0957	Atrial fibrillation and flutter	0.011577	0.008695	0.014465	3.36e-15	0.368	8.8286	6.6372	11.0303	6.52e-15
both	chr1_170663243_A_G	rs56250774	PRRX1	1	170663243	A	G	0.2084	1.0457	0.6273	0.3287	0.0441	Atrial fibrillation and flutter	0.01815	0.014875	0.021406	3.59e-27	0.331	9.3054	7.5682	11.0327	2.53e-26
both	chr1_183969466_T_C	rs35937944	COLGALT2	1	183969466	T	C	0.0179	31.667	0.9647	0.0349	4e-04	Osteoarthritis	-0.062142	-0.080168	-0.043558	4.6e-11	0.0194	-2.7006	-3.4791	-1.8781	3.06e-11
both	chr1_184037985_C_T	rs3814333	COLGALT2	1	184037985	C	T	0.3663	1.1675	0.4028	0.4617	0.1355	Osteoarthritis	-0.01428	-0.019293	-0.009231	2.52e-08	0.0426	-12.7108	-17.2349	-8.1549	4.95e-08
both	chr1_196690107_T_C	rs1061170	CFH	1	196690107	T	C	0.437	0.8782	0.3184	0.4892	0.1924	Age related macular degeneration	0.005174	0.004915	0.005421	0	3.08e-44	6.1286	5.7819	6.4647	6.61e-267
both	chr1_196907328_G_A	rs7417769	CFHR4,RP4-608O15.3	1	196907328	G	A	0.2023	1.1882	0.6374	0.3206	0.042	Age related macular degeneration	-0.002494	-0.002941	-0.002055	7.36e-28	7.76e-06	-1.2128	-1.4241	-0.9983	1.62e-28
both	chr1_196994128_C_CAA	rs565457964,rs886045749	CFHR5	1	196994128	C	CAA	0.0396	9.2259	0.9224	0.076	0.0016	Age related macular degeneration	-0.007873	-0.008849	-0.006782	1.49e-50	3.82e-07	-0.7515	-0.8488	-0.6504	4.43e-50
both	chr1_197101391_C_G	rs12138336	ASPM	1	197101391	C	G	0.059	0.8244	0.8856	0.1108	0.0036	Age related macular degeneration	-0.003276	-0.003975	-0.00255	9.8e-20	0.0518	-0.4693	-0.5689	-0.3669	9.79e-20
both	chr1_200962619_A_AC	rs113307843	KIF21B	1	200962619	A	AC	0.2076	0.8082	0.6284	0.3281	0.0435	Inflammatory bowel disease	-0.002375	-0.003215	-0.001531	4.58e-08	0.478	-1.1987	-1.6151	-0.7799	3.1e-08
both	chr1_201831383_T_G	rs2678204	IPO9	1	201831383	T	G	0.2966	0.948	0.4955	0.4158	0.0887	Diabetes mellitus type 2	0.024116	0.015094	0.033123	1.51e-07	0.569	17.5715	10.8682	24.1735	2.12e-07
both	chr1_203067629_C_T	rs2275354	PPFIA4	1	203067629	C	T	0.3568	1.2398	0.4144	0.4577	0.1279	Atrial fibrillation and flutter	0.015504	0.012816	0.018128	8.86e-31	0.0378	13.6857	11.3481	16.0457	5.04e-30
both	chr1_206453482_G_C	rs2483058	SRGAP2	1	206453482	G	C	0.4991		0.252	0.4979	0.2501	Inguinal femoral and abdominal hernia	0.000792	0.000533	0.001052	2.18e-09	0.00251	0.9718	0.6477	1.2909	2.5e-09
both	chr1_206770623_C_A	rs3024493	IL10	1	206770623	C	A	0.1557	1.0221	0.713	0.2626	0.0245	Inflammatory bowel disease	0.003853	0.002847	0.004895	1.99e-13	0.737	1.4751	1.0821	1.8685	2.11e-13
both	chr1_206789333_T_A	rs67226021	IL19	1	206789333	T	A	0.0569	1.3161	0.8896	0.107	0.0034	Inflammatory bowel disease	-0.005298	-0.006956	-0.003592	4.21e-10	0.125	-0.733	-0.9638	-0.4968	5.99e-10
both	chr1_212710120_C_T	rs183191679	BATF3	1	212710120	C	T	0.0327	3.1804	0.9358	0.0631	0.0011	Interstitial lung disease and pulmonary sarcoidosis	0.018031	0.010948	0.025648	1.4e-06	0.335	1.4466	0.8766	2.0451	1.06e-06
both	chr1_213972388_G_C	rs340882	PROX1	1	213972388	G	C	0.4918	0.8583	0.2582	0.5001	0.2417	Diabetes mellitus type 2	-0.033204	-0.042389	-0.024048	1.27e-12	0.697	-39.5262	-50.1625	-28.6891	7.05e-13
both	chr1_213977478_G_C	rs79687284	PROX1	1	213977478	G	C	0.0175	0.3982	0.9654	0.0343	3e-04	Diabetes mellitus type 2	0.118808	0.091149	0.148792	4.84e-16	0.284	5.093	3.8795	6.328	5.34e-16
both	chr1_218348267_A_G	rs2799098	TGFB2	1	218348267	A	G	0.1985	0.9721	0.6428	0.3174	0.0398	Inguinal femoral and abdominal hernia	-0.001472	-0.001828	-0.001133	3.4e-17	0.000982	-0.7106	-0.875	-0.5486	2.08e-17
both	chr1_218795452_G_C	rs7547760	TGFB2	1	218795452	G	C	0.4917	0.9991	0.2599	0.4967	0.2433	Inguinal femoral and abdominal hernia	0.009144	0.005006	0.013022	6.78e-06	0.672	11.4835	6.1361	16.623	1.74e-05
both	chr1_219026038_G_C	rs1256580	LYPLAL1	1	219026038	G	C	0.1549	1.0356	0.7147	0.2609	0.0244	Acne vulgaris	0.020273	0.013848	0.026705	8.41e-10	0.827	7.8835	5.3707	10.4757	1.93e-09
both	chr1_219570796_C_A	rs2785988	ZC3H11B	1	219570796	C	A	0.299	1.0449	0.4918	0.4184	0.0898	Inguinal femoral and abdominal hernia	-0.013705	-0.024857	-0.002798	0.0145	0.842	-9.7599	-17.7274	-1.7688	0.0169
both	chr1_219604773_C_T	rs11118358	ZC3H11B	1	219604773	C	T	0.4671	1.0082	0.2845	0.4969	0.2186	Inguinal femoral and abdominal hernia	0.015823	0.0112	0.020317	7.4e-12	0.001	18.2033	12.9262	23.5601	2.17e-11
both	chr1_220796686_G_A	rs2642438	MARC1	1	220796686	G	A	0.2836	0.9982	0.5131	0.4067	0.0802	Cirrhosis and other chronic liver diseases	-0.032831	-0.044096	-0.021867	9.84e-09	0.000337	-22.5092	-30.3036	-14.7611	1.3e-08
both	chr1_220880203_T_C	rs12141189	HLX	1	220880203	T	C	0.3019	1.255	0.4882	0.4199	0.0919	Appendicitis	0.000295	0.000204	0.000384	1.5e-10	0.734	0.2195	0.1513	0.2871	2.15e-10
both	chr1_220884320_G_A	rs3738182	HLX	1	220884320	G	A	0.2395	1.4143	0.579	0.363	0.0581	Appendicitis	-0.000466	-0.000568	-0.000364	1.11e-19	0.078	-0.2696	-0.3267	-0.212	5.49e-20
both	chr1_222661461_C_T	rs1133220	MIA3	1	222661461	C	T	0.255	1.0175	0.5554	0.3792	0.0654	Ischemic heart disease	-0.148211	-0.178139	-0.117173	1.47e-21	2.82e-05	-91.7338	-110.6861	-72.557	1.96e-21
both	chr1_228848762_T_C	rs56300457	RHOU	1	228848762	T	C	0.2662	1.1155	0.5381	0.3914	0.0705	Non melanoma skin cancer	0.002296	0.002097	0.0025	8.28e-113	0.00208	1.5303	1.3959	1.6685	6.05e-107
both	chr1_229537208_A_G	rs348330	ABCB10	1	229537208	A	G	0.3558	1.0013	0.4153	0.4577	0.127	Diabetes mellitus type 2	0.025279	0.016403	0.034047	1.57e-08	0.121	22.0707	14.3588	29.5868	1.37e-08
both	chr1_230710048_A_G	rs699	AGT	1	230710048	A	G	0.4287	1.0279	0.3279	0.4868	0.1854	Ischemic heart disease	0.079669	0.052573	0.10623	5.67e-09	0.7	84.0064	56.1294	112.4566	4.71e-09
both	chr1_234599210_T_C	rs10910476	IRF2BP2	1	234599210	T	C	0.49	0.8981	0.2613	0.4975	0.2412	Inflammatory bowel disease	-0.002001	-0.002785	-0.001245	4.17e-07	0.756	-2.3707	-3.2606	-1.4809	1.85e-07
both	chr1_241860596_A_G	rs4149909	EXO1	1	241860596	A	G	0.0315	1.0338	0.9381	0.0607	0.0011	Non melanoma skin cancer	0.066687	0.04723	0.086584	3.52e-11	0.000359	5.1611	3.6949	6.7028	3.1e-11
both	chr2_417167_T_C	rs62106258	FAM150B	2	417167	T	C	0.0201	0.4238	0.9604	0.0392	5e-04	Diabetes mellitus type 2	-0.139689	-0.177542	-0.101466	8.57e-13	0.813	-6.8381	-8.7061	-4.9286	9.71e-13
both	chr2_631396_TA_T	rs11387790	TMEM18	2	631396	TA	T	0.1631	1.0195	0.7008	0.2723	0.0269	Diabetes mellitus type 2	-0.061765	-0.074992	-0.048562	4.42e-20	0.000529	-24.4335	-29.646	-19.2518	1.52e-20
both	chr2_7020359_C_T	rs309306	RNF144A	2	7020359	C	T	0.4374	1.0256	0.3166	0.492	0.1915	Non rheumatic valvular heart disease	-0.008171	-0.011198	-0.005187	6.89e-08	0.0127	-8.6366	-11.6904	-5.5567	4.06e-08
both	chr2_7564729_G_A	rs79522206	RNF144A	2	7564729	G	A	0.0273	1.1281	0.9462	0.053	8e-04	Non melanoma skin cancer	0.002832	0.002219	0.003469	6.12e-19	0.114	0.1895	0.1482	0.2312	5.57e-19
both	chr2_11592421_G_GAATCAC	rs58502716	GREB1	2	11592421	G	GAATCAC	0.3775	1.129	0.388	0.4689	0.143	Endometriosis	-0.001692	-0.00212	-0.00127	5.4e-15		-1.5344	-1.8998	-1.1663	7.35e-16
both	chr2_16317140_T_C	rs16982253	FAM49A	2	16317140	T	C	0.0668	0.6265	0.8711	0.1242	0.0047	Non melanoma skin cancer	-0.002036	-0.002339	-0.001733	3.11e-39	0.0829	-0.3306	-0.3796	-0.2812	2.75e-39
both	chr2_18647206_G_C	rs1445132	NT5C1B	2	18647206	G	C	0.2043	0.9462	0.6341	0.3233	0.0426	Appendicitis	0.000298	0.000192	0.000402	1.46e-08	0.157	0.1498	0.0989	0.2024	1.94e-08
both	chr2_18695554_A_C	rs145464945	NT5C1B	2	18695554	A	C	0.1362	2.6211	0.7466	0.2343	0.0191	Benign prostatic hyperplasia	0.004897	0.003363	0.006463	9.57e-10		1.6425	1.1191	2.1676	9.47e-10
both	chr2_19289199_C_T	rs56259011	OSR1	2	19289199	C	T	0.2184	1.1711	0.6119	0.3395	0.0487	Appendicitis	0.000279	0.000177	0.000383	9.14e-08	0.0481	0.1499	0.0956	0.2055	1.03e-07
both	chr2_19576027_C_A	rs17686418	OSR1	2	19576027	C	A	0.2038	1.0222	0.6344	0.3237	0.0419	Inguinal femoral and abdominal hernia	-0.001167	-0.001491	-0.000834	2.28e-12	0.0494	-0.58	-0.7423	-0.4195	2.87e-12
both	chr2_20678646_T_C	rs3072	GDF7	2	20678646	T	C	0.3651	0.9921	0.4025	0.4647	0.1328	Genital prolapse	0.02627	0.019945	0.032567	1.81e-16	1.84e-11	23.7412	18.2058	29.3921	1.67e-16
both	chr2_21066560_A_G	rs581411	APOB	2	21066560	A	G	0.1872	0.9972	0.6613	0.3031	0.0356	Ischemic heart disease	-0.093967	-0.128722	-0.0595	1.26e-07	0.00926	-42.845	-58.9762	-26.9874	1.59e-07
both	chr2_24927142_C_G	rs6749422	ADCY3	2	24927142	C	G	0.4181	0.834	0.3388	0.486	0.1751	Inguinal femoral and abdominal hernia	-0.000771	-0.001037	-0.000503	1.57e-08	2.02e-05	-0.7821	-1.053	-0.5145	1.53e-08
both	chr2_27508073_C_T	rs1260326	GCKR	2	27508073	C	T	0.35	1.0744	0.4225	0.455	0.1225	Gout	-0.042064	-0.05143	-0.032612	1.19e-18	0.77	-35.4468	-43.407	-27.4968	1.51e-18
both	chr2_27566994_T_A	rs965813	AC109829.1	2	27566994	T	A	0.216	0.9411	0.6149	0.3382	0.0469	Gout	-0.002392	-0.00322	-0.001519	2.29e-08	0.000127	-1.2508	-1.6887	-0.804	2.22e-08
both	chr2_43224855_C_T	rs538857577	ZFP36L2	2	43224855	C	T	0.0237	13.603	0.9533	0.046	7e-04	Gallbladder and biliary diseases	0.100834	0.066672	0.143357	3.65e-07	0.174	5.9632	3.8883	8.4214	3.94e-07
both	chr2_43225479_C_T	rs11675632	ZFP36L2	2	43225479	C	T	0.0717	1.082	0.8619	0.1329	0.0052	Gallbladder and biliary diseases	-0.005491	-0.007102	-0.003875	1.13e-11	0.0632	-0.9581	-1.2335	-0.6801	9.76e-12
both	chr2_43253082_C_T	rs62137406	THADA	2	43253082	C	T	0.0484	7.3675	0.9057	0.0917	0.0026	Diabetes mellitus type 2	0.085893	0.05564	0.115213	1.4e-08	0.592	10.2197	6.7781	13.8074	1.56e-08
both	chr2_43363190_T_C	rs11693801	THADA	2	43363190	T	C	0.2377	1.0211	0.5821	0.3603	0.0575	Prostate cancer	0.027214	0.020198	0.034178	3.72e-14		15.9707	11.8363	20.1755	3.96e-14
both	chr2_43382888_C_T	rs13408002	THADA	2	43382888	C	T	0.048	0.4721	0.9063	0.0914	0.0023	Diabetes mellitus type 2	-0.065279	-0.081209	-0.049123	8.63e-16	0.114	-7.6158	-9.4745	-5.7678	4.36e-16
both	chr2_43570480_C_T	rs17031056	THADA	2	43570480	C	T	0.2134	1.1857	0.6199	0.3333	0.0468	Gallbladder and biliary diseases	-0.003829	-0.004899	-0.002776	1.06e-12	0.0665	-1.9838	-2.5288	-1.4446	5.81e-13
both	chr2_43813262_G_C	rs6720173	ABCG5	2	43813262	G	C	0.1366	0.8091	0.746	0.2349	0.0191	Gallbladder and biliary diseases	0.011015	0.009798	0.012219	1.34e-72	8.51e-16	3.7211	3.3171	4.1289	7.76e-71
both	chr2_43817746_C_A	rs139029940	ABCG5	2	43817746	C	A	0.1638	1.1532	0.6994	0.2737	0.0269	Gallbladder and biliary diseases	-0.012015	-0.013145	-0.010865	6.37e-96	7.02e-17	-4.7466	-5.1913	-4.301	1.84e-97
both	chr2_43825694_C_A	rs7596134	ABCG5	2	43825694	C	A	0.2927	1.1503	0.5008	0.413	0.0862	Gallbladder and biliary diseases	0.014983	0.014148	0.015842	7.42e-261	3.03e-45	11.0976	10.4451	11.7459	2.61e-245
both	chr2_43845437_T_G	rs4299376	ABCG8	2	43845437	T	G	0.2164	1.1611	0.6144	0.3384	0.0472	Gallbladder and biliary diseases	0.101492	0.071073	0.132589	1e-10	0.00241	54.1907	37.4241	70.4736	1.27e-10
both	chr2_43872294_C_A	rs4148217	ABCG8	2	43872294	C	A	0.2171	1.1319	0.6134	0.339	0.0476	Gallbladder and biliary diseases	0.004234	0.00321	0.005271	8.31e-16	1.73e-07	2.2588	1.7056	2.8156	1.53e-15
both	chr2_44320435_A_G	rs698761	PREPL,SLC3A1	2	44320435	A	G	0.3974	0.8665	0.3642	0.4767	0.1591	Gallbladder and biliary diseases	-0.004188	-0.005093	-0.00329	1e-19	0.000135	-4.0276	-4.8927	-3.1565	8.86e-20
both	chr2_55852474_G_A	rs11899380	EFEMP1	2	55852474	G	A	0.0728	0.5606	0.86	0.1345	0.0055	Inguinal femoral and abdominal hernia	0.004538	0.00402	0.005056	1.64e-65	0.0307	0.8104	0.7167	0.9031	1.62e-65
both	chr2_55879793_C_T	rs59985551	EFEMP1	2	55879793	C	T	0.2249	1.0162	0.6014	0.3475	0.0511	Inguinal femoral and abdominal hernia	-0.003584	-0.003953	-0.003218	3.52e-80	7.49e-09	-1.9495	-2.1488	-1.7444	2.75e-80
both	chr2_59080590_A_G	rs6545714	FANCL	2	59080590	A	G	0.4002	0.9692	0.3607	0.4781	0.1612	Diabetes mellitus type 2	0.023938	0.015234	0.032443	3.52e-08	0.651	23.577	15.2843	32.0202	3.42e-08
both	chr2_60359572_C_G	rs243018	BCL11A	2	60359572	C	G	0.4368	0.9376	0.3169	0.4926	0.1904	Diabetes mellitus type 2	0.036818	0.028793	0.044911	1.04e-18	0.634	39.6977	30.561	48.7137	1.18e-17
both	chr2_60480806_C_G	rs35908689	BCL11A	2	60480806	C	G	0.2399	1.0565	0.5784	0.3632	0.0583	Benign prostatic hyperplasia	-0.003213	-0.004248	-0.002154	2.95e-09		-1.8706	-2.4982	-1.252	3.51e-09
both	chr2_60533502_A_G	rs2556377	BCL11A	2	60533502	A	G	0.2297	0.9198	0.5937	0.3531	0.0532	Benign prostatic hyperplasia	0.0064	0.005284	0.007543	5.32e-29		3.6373	2.9877	4.2705	1.84e-28
both	chr2_60890978_A_C	rs12713428	REL	2	60890978	A	C	0.2485	1.1154	0.5656	0.3718	0.0625	Psoriasis	0.02169	0.016003	0.027382	7.3e-14	0.882	13.343	9.7632	17.0121	5.42e-13
both	chr2_62877769_T_C	rs2539981	EHBP1	2	62877769	T	C	0.4878	0.9142	0.2632	0.4979	0.2388	Prostate cancer	0.034901	0.029348	0.040308	7.89e-36		42.8368	35.8418	49.7806	4.19e-33
both	chr2_65060762_A_G	rs2249105	CEP68	2	65060762	A	G	0.3295	0.8716	0.4497	0.4415	0.1087	Atrial fibrillation and flutter	-0.049776	-0.060229	-0.03934	1.24e-20	0.918	-39.7356	-48.0901	-31.5039	1.86e-21
both	chr2_67629433_GATGATGATGATGATA_G	rs56986722,rs397955142	ETAA1	2	67629433	GATGATGATGATGATA	G	0.3087	1.0097	0.4785	0.4255	0.096	Endometriosis	0.004267	0.003175	0.005354	2.12e-14	0.000321	3.247	2.4172	4.0913	3.21e-14
both	chr2_68454812_G_A	rs79473518	FBXO48	2	68454812	G	A	0.0278	0.823	0.9453	0.0539	8e-04	Migraine	0.067564	0.043529	0.092749	8.13e-08	0.0038	4.5959	2.9309	6.2892	6.49e-08
both	chr2_70489467_C_T	rs2902345	TGFA	2	70489467	C	T	0.4257	1.1136	0.3306	0.4873	0.1821	Osteoarthritis	0.019428	0.014776	0.023982	1.66e-16	5.64e-06	20.4266	15.547	25.2962	1.73e-16
both	chr2_71307681_G_C	rs17743264	ZNF638	2	71307681	G	C	0.4808	0.9764	0.2696	0.4992	0.2312	Atrial fibrillation and flutter	-0.009425	-0.012201	-0.00673	1.49e-11	0.84	-10.9647	-14.1216	-7.8133	8.85e-12
both	chr2_85537837_G_T	rs1446668	MAT2A	2	85537837	G	T	0.4495	0.9839	0.3029	0.4951	0.202	Ischemic heart disease	0.113491	0.086758	0.140358	1.49e-16	0.711	126.9277	96.4749	157.1544	2.32e-16
both	chr2_97725153_C_T	rs145955907	ZAP70	2	97725153	C	T	0.0196	32.107	0.9612	0.0383	5e-04	Interstitial lung disease and pulmonary sarcoidosis	0.068573	0.047435	0.092907	4.64e-09	0.511	3.3281	2.2907	4.4529	3.87e-09
both	chr2_102275879_G_A	rs60227565	IL1RL1	2	102275879	G	A	0.1526	1.2829	0.718	0.2587	0.0233	Asthma	-0.029528	-0.033225	-0.025826	2.29e-55	0.257	-10.9208	-12.2669	-9.5476	3.71e-56
both	chr2_102309902_G_A	rs12470864	IL1RL1	2	102309902	G	A	0.3295	0.8319	0.4499	0.4411	0.109	Asthma	0.019319	0.016704	0.02195	3.83e-47	0.45	15.7861	13.6366	17.9902	9.49e-46
both	chr2_106073280_G_A	rs66989638	C2orf40	2	106073280	G	A	0.1859	1.6129	0.6636	0.3011	0.0353	Osteoarthritis	0.019989	0.013785	0.026273	4.2e-10	0.000233	9.1317	6.2093	12.0191	6.69e-10
both	chr2_111111024_TTGAG_T	rs139541361	ACOXL	2	111111024	TTGAG	T	0.1059	0.9868	0.7996	0.1889	0.0115	Asthma	0.019239	0.01479	0.023636	2.05e-17	0.351	5.0188	3.872	6.1672	1.62e-17
both	chr2_144498941_C_T	rs4556923	ZEB2	2	144498941	C	T	0.1669	1.154	0.6942	0.2778	0.028	Migraine	0.034513	0.024189	0.045152	1.75e-10	0.0209	14.1513	9.8584	18.5353	2.4e-10
both	chr2_162267541_T_C	rs1990760	IFIH1	2	162267541	T	C	0.4139	0.9362	0.344	0.4841	0.1719	Psoriasis	-0.016978	-0.022538	-0.011525	1.54e-09	0.0138	-16.9177	-22.252	-11.6017	7.09e-10
both	chr2_162268127_T_C	rs35667974	IFIH1	2	162268127	T	C	0.0191	1.2572	0.9621	0.0375	4e-04	Psoriasis	-0.233191	-0.332703	-0.131298	5.77e-06	0.526	-10.8238	-15.4154	-6.1476	4.55e-06
both	chr2_164672366_C_T	rs13389219	COBLL1	2	164672366	C	T	0.3494	0.8193	0.4244	0.4523	0.1233	Diabetes mellitus type 2	-0.046277	-0.055371	-0.036962	1.92e-23	0.000597	-39.1339	-46.7259	-31.3578	2.56e-23
both	chr2_174396420_T_C	rs13009079	SCRN3	2	174396420	T	C	0.3117	0.9333	0.4741	0.4284	0.0975	Atrial fibrillation and flutter	-0.008867	-0.011721	-0.005988	1.84e-09	0.385	-6.7102	-8.8787	-4.5045	1.67e-09
both	chr2_178566270_G_A	rs3731746	TTN	2	178566270	G	A	0.167	0.9683	0.6945	0.2769	0.0286	Atrial fibrillation and flutter	0.025349	0.021696	0.028975	7.21e-43	0.000478	10.448	8.9612	11.9104	3.86e-43
both	chr2_178607496_A_G	rs72646809	TTN	2	178607496	A	G	0.0365	3.3312	0.9284	0.0702	0.0014	Atrial fibrillation and flutter	0.043137	0.032998	0.053532	1.8e-16	0.603	3.8664	2.9515	4.7778	2.46e-16
both	chr2_178717810_G_T	rs2627043	TTN	2	178717810	G	T	0.2054	0.9504	0.6316	0.326	0.0424	Atrial fibrillation and flutter	0.011924	0.008606	0.015156	1.03e-12	0.129	6.0132	4.3514	7.6672	1.12e-12
both	chr2_201350769_G_C	rs13014235	ALS2CR12	2	201350769	G	C	0.4229	0.9373	0.333	0.4881	0.1788	Non melanoma skin cancer	0.001618	0.001448	0.001787	1.11e-79	5.37e-10	1.7182	1.5335	1.9028	2.55e-74
both	chr2_202901033_T_C	rs35212307	WDR12	2	202901033	T	C	0.1129	0.7964	0.7869	0.2005	0.0126	Ischemic heart disease	0.231613	0.189472	0.274075	1.12e-26	5.17e-07	64.2464	52.4723	76.0057	8.42e-27
both	chr2_203256340_C_G	rs72938315	CYP20A1	2	203256340	C	G	0.1378	0.9311	0.7433	0.2379	0.0189	Ischemic heart disease	0.198486	0.158897	0.238373	1.56e-22	8.32e-07	67.1754	53.8321	80.8338	1.06e-22
both	chr2_203880280_T_C	rs11571297	CTLA4	2	203880280	T	C	0.372	0.8022	0.3956	0.4649	0.1396	Non melanoma skin cancer	-0.009335	-0.012491	-0.006178	8.54e-09	0.971	-8.2975	-11.0624	-5.5088	5.35e-09
both	chr2_204436786_T_C	rs34157021	PARD3B	2	204436786	T	C	0.0942	0.9898	0.8207	0.1702	0.0091	Low back pain	0.063035	0.040495	0.086861	1.02e-07	0.357	14.6164	9.3971	19.9799	1.1e-07
both	chr2_210675783_C_A	rs1047891	CPS1	2	210675783	C	A	0.3216	1.074	0.4604	0.436	0.1036	Gallbladder and biliary diseases	-0.002854	-0.003757	-0.001939	8.03e-10	1.44e-12	-2.2293	-2.9482	-1.5098	1e-09
both	chr2_215435462_T_C	rs1250258	FN1	2	215435462	T	C	0.2114	1.0825	0.623	0.3312	0.0458	Ischemic heart disease	0.112095	0.080295	0.144193	5.92e-12	0.0739	58.1533	41.4323	74.8833	6.09e-12
both	chr2_217056046_G_T	rs4442975	AC007557.5	2	217056046	G	T	0.4698	0.9449	0.2821	0.4963	0.2217	Breast cancer	-0.044981	-0.051449	-0.038664	4.01e-43		-50.2029	-57.1276	-43.2052	2.45e-45
both	chr2_217090259_T_A	rs7587558	DIRC3	2	217090259	T	A	0.0308	0.707	0.9393	0.0598	9e-04	Breast cancer	-0.077591	-0.091755	-0.062497	2.06e-25		-5.8124	-6.8878	-4.684	2.23e-25
both	chr2_217401715_TG_T	rs66470855	DIRC3	2	217401715	TG	T	0.3069	1.1476	0.481	0.4241	0.0948	Thyroid cancer	0.025746	0.01943	0.032073	1.61e-15	3.9e-10	19.6866	14.9097	24.6536	2.15e-15
both	chr2_218255532_T_C	rs736730	ARPC2	2	218255532	T	C	0.3297	1.2362	0.4504	0.4398	0.1097	Gallbladder and biliary diseases	-0.003392	-0.004263	-0.002501	4.42e-14	0.0341	-2.7127	-3.4078	-2.01	2.8e-14
both	chr2_226234464_T_C	rs2943645	IRS1	2	226234464	T	C	0.3611	0.9738	0.4087	0.4606	0.1308	Diabetes mellitus type 2	-0.164837	-0.197171	-0.131382	8.37e-23	0.000338	-144.0568	-172.7688	-115.2544	1.47e-22
both	chr2_233634983_G_GTT	rs201283363	UGT1A8	2	233634983	G	GTT	0.0328	0.4874	0.9354	0.0635	0.0011	Gallbladder and biliary diseases	-0.005114	-0.006965	-0.003203	1.26e-07	0.576	-0.4106	-0.5574	-0.2599	8.23e-08
both	chr2_233703807_CTCTG_C	rs34781889,rs368736653	UGT1A10,UGT1A6,UGT1A7,UGT1A8,UGT1A9	2	233703807	CTCTG	C	0.3559	1.2144	0.4156	0.457	0.1273	Gallbladder and biliary diseases	0.004896	0.00403	0.005768	5.87e-29	0.000969	4.31	3.5478	5.0754	1.38e-28
both	chr2_233905414_C_T	rs10187654	TRPM8	2	233905414	C	T	0.1566	0.7728	0.7116	0.2635	0.0249	Migraine	-0.044341	-0.055065	-0.033651	2.24e-16	1.24e-06	-16.8078	-20.7854	-12.781	9.37e-17
both	chr2_240628909_C_T	rs34236350	GPR35	2	240628909	C	T	0.2679	1.507	0.5364	0.3914	0.0721	Inflammatory bowel disease	0.002453	0.001558	0.003368	8.56e-08	0.258	1.6139	1.0273	2.1903	6.19e-08
both	chr2_241200185_G_A	rs77482050	ANO7	2	241200185	G	A	0.0558	10.781	0.8916	0.1052	0.0032	Prostate cancer	-0.093496	-0.110743	-0.075269	2.31e-25		-12.6324	-14.909	-10.2604	3.16e-26
both	chr2_241751330_C_T	rs1105273	D2HGDH	2	241751330	C	T	0.1383	1.3847	0.7427	0.2381	0.0192	Asthma	0.010331	0.006363	0.014146	2.35e-07	0.672	3.4978	2.1701	4.8334	3.18e-07
both	chr2_241759225_G_A	rs34290285	D2HGDH	2	241759225	G	A	0.2169	0.8355	0.6137	0.3388	0.0474	Asthma	-0.021297	-0.024392	-0.018149	4.98e-42	0.747	-11.1789	-12.7783	-9.5675	2.21e-42
both	chr3_11511546_C_T	rs2447606	ATG7	3	11511546	C	T	0.1578	1.0977	0.7098	0.2649	0.0253	Non melanoma skin cancer	-0.000648	-0.000882	-0.000411	5.78e-08	0.0265	-0.2489	-0.3363	-0.1582	4.32e-08
both	chr3_12309724_A_G	rs12485478	PPARG	3	12309724	A	G	0.0274	0.8279	0.946	0.0532	8e-04	Diabetes mellitus type 2	0.071581	0.044772	0.099164	3.95e-07	0.257	4.8011	2.9681	6.691	5.21e-07
both	chr3_12351626_C_G	rs1801282	PPARG	3	12351626	C	G	0.1702	1.389	0.689	0.2816	0.0294	Diabetes mellitus type 2	-0.063888	-0.075854	-0.051721	1.89e-25	0.0762	-26.3433	-31.3838	-21.2817	2.44e-25
both	chr3_12800305_G_A	rs7650482	CAND2	3	12800305	G	A	0.3932	0.9329	0.3687	0.4762	0.155	Atrial fibrillation and flutter	-0.019229	-0.022064	-0.016391	3.51e-39	0.67	-18.1955	-20.9482	-15.4313	6.29e-40
both	chr3_23413299_A_G	rs1496653	UBE2E2	3	23413299	A	G	0.311	1.5888	0.4758	0.4264	0.0978	Diabetes mellitus type 2	-0.034669	-0.044504	-0.02456	1.26e-11	0.221	-26.1797	-33.5777	-18.6915	8.09e-12
both	chr3_27255305_C_G	rs1550769	NEK10	3	27255305	C	G	0.2605	1.0709	0.5472	0.3847	0.0681	Breast cancer	0.028608	0.022102	0.035009	2.48e-18		18.4116	14.0782	22.7931	8.33e-17
both	chr3_49357401_G_A	rs1050450	GPX1	3	49357401	G	A	0.4347	1.5117	0.3208	0.489	0.1902	Ischemic heart disease	-0.079075	-0.108134	-0.050186	8.54e-08	0.0118	-83.4168	-113.904	-53.1093	7.15e-08
both	chr3_49684099_G_A	rs3197999	MST1	3	49684099	G	A	0.3923	1.4631	0.3704	0.4747	0.1549	Ischemic heart disease	-0.084364	-0.113295	-0.054518	1.57e-08	0.0606	-80.3726	-108.2218	-52.0991	1.98e-08
both	chr3_50003880_T_C	rs6765484	RBM6	3	50003880	T	C	0.4406	1.2088	0.3134	0.492	0.1945	Diabetes mellitus type 2	0.059931	0.041797	0.078032	9.53e-11	0.0337	65.3506	45.6047	85.6402	1.09e-10
both	chr3_53026537_A_AT	rs34353860	RP11-894J14.5,SFMBT1	3	53026537	A	AT	0.3728	0.9716	0.3941	0.4663	0.1396	Gout	0.002795	0.00215	0.003462	8.36e-17	3.06e-05	2.5971	1.9752	3.2279	1.05e-15
both	chr3_64742636_G_T	rs11130982	ADAMTS9	3	64742636	G	T	0.2979	0.985	0.493	0.4182	0.0888	Diabetes mellitus type 2	-0.029515	-0.038987	-0.020061	1.49e-09	0.446	-21.3698	-28.278	-14.5887	9.7e-10
both	chr3_71482962_T_C	rs6805189	FOXP1	3	71482962	T	C	0.4794	0.9962	0.2721	0.497	0.2309	Non melanoma skin cancer	0.001286	0.001116	0.001449	8.78e-52	4.35e-09	1.5418	1.3402	1.7456	1.49e-49
both	chr3_87149239_G_A	rs9856752	CHMP2B	3	87149239	G	A	0.4694	1.0177	0.2827	0.4958	0.2215	Prostate cancer	0.02906	0.023466	0.03452	7.75e-25		34.0542	27.3371	40.8751	2.11e-23
both	chr3_89532258_A_T	rs724972	EPHA3	3	89532258	A	T	0.4976	1.3306	0.2534	0.4981	0.2485	Atrial fibrillation and flutter	-0.011582	-0.014372	-0.008808	3.46e-16	0.667	-13.923	-17.2657	-10.5775	2.52e-16
both	chr3_101937583_G_C	rs771571	NFKBIZ	3	101937583	G	C	0.4311	0.6985	0.3251	0.4875	0.1873	Psoriasis	-0.01727	-0.022697	-0.011875	3.96e-10	0.63	-17.8639	-23.4711	-12.2274	4.98e-10
both	chr3_113453263_T_C	rs13091945	SPICE1	3	113453263	T	C	0.4561	0.9288	0.2971	0.4936	0.2092	Prostate cancer	0.022192	0.01631	0.02796	6.41e-14		25.1535	18.6069	31.841	1.09e-13
both	chr3_123346931_A_G	rs11708067	ADCY5	3	123346931	A	G	0.1696	0.7162	0.6894	0.2818	0.0287	Diabetes mellitus type 2	-0.058373	-0.068786	-0.048072	3.27e-28	0.989	-24.0536	-28.3331	-19.7385	2.39e-28
both	chr3_128159573_G_A	rs2999048	EEFSEC	3	128159573	G	A	0.3088	1.0966	0.4784	0.4256	0.096	Prostate cancer	0.020466	0.013435	0.027375	9.9e-09	4.48e-15	15.7579	10.4538	21.2483	8.87e-09
both	chr3_128348035_G_A	rs189963891	EEFSEC	3	128348035	G	A	0.0326	136.1	0.9361	0.0626	0.0013	Prostate cancer	-0.085718	-0.108166	-0.062587	1.76e-13		-6.7652	-8.5315	-4.872	1.92e-13
both	chr3_131908964_T_G	rs733344	CPNE4	3	131908964	T	G	0.2655	0.9496	0.54	0.3889	0.0711	Diabetes mellitus type 2	0.025683	0.01617	0.03525	1.42e-07	0.149	16.7396	10.3384	22.9857	1.48e-07
both	chr3_136161568_A_T	rs9647335	MSL2	3	136161568	A	T	0.119	0.6113	0.7763	0.2093	0.0144	Ischemic heart disease	-0.129271	-0.166861	-0.092784	1.04e-11	0.00767	-37.5603	-48.3633	-26.8204	9.26e-12
both	chr3_138369222_G_C	rs1199337	MRAS	3	138369222	G	C	0.144	1.0036	0.7329	0.2462	0.0209	Ischemic heart disease	0.200724	0.157571	0.243755	8.4e-20	0.426	70.9558	55.5218	86.3518	9.8e-20
both	chr3_141402972_A_C	rs2871960	ZBTB38	3	141402972	A	C	0.4633	1.0243	0.289	0.4954	0.2156	Benign prostatic hyperplasia	0.01093	0.008207	0.013673	6.65e-15	0.00294	12.4946	9.337	15.6695	1.38e-14
both	chr3_149454622_G_T	rs77852502	TM4SF4	3	149454622	G	T	0.0488	4.9976	0.9051	0.0922	0.0027	Gallbladder and biliary diseases	0.018469	0.015671	0.021414	4.61e-37	0.00708	2.2193	1.8723	2.5611	5.68e-36
both	chr3_149493725_G_A	rs12633863	TM4SF4	3	149493725	G	A	0.4922	0.8938	0.2588	0.4979	0.2432	Gallbladder and biliary diseases	-0.007497	-0.008426	-0.006593	1.68e-57	8.25e-08	-8.817	-9.8562	-7.7623	1.87e-60
both	chr3_150348753_T_A	rs62271373	TSC22D2	3	150348753	T	A	0.0436	0.8036	0.9149	0.0831	0.002	Diabetes mellitus type 2	0.065588	0.045954	0.085848	2.15e-10	0.0601	7.0075	4.9173	9.1668	1.01e-10
both	chr3_154185306_A_T	rs357465	ARHGEF26	3	154185306	A	T	0.1763	0.939	0.6783	0.2907	0.031	Ischemic heart disease	-0.144009	-0.18078	-0.107468	9.01e-15	0.0687	-61.791	-77.2852	-46.1602	7e-15
both	chr3_154317161_G_C	rs355777	DHX36	3	154317161	G	C	0.4319	1.0223	0.3233	0.4895	0.1871	Ischemic heart disease	0.077565	0.050695	0.104249	1.22e-08	0.062	82.4662	53.5822	111.4405	2.59e-08
both	chr3_154545386_T_C	rs34097149	GPR149	3	154545386	T	C	0.0519	1.8595	0.899	0.0982	0.0028	Migraine	-0.06601	-0.083276	-0.048411	1.41e-13	0.00981	-8.3323	-10.4867	-6.13	4.94e-14
both	chr3_169796797_A_T	rs10936600	LRRC34	3	169796797	A	T	0.2726	1.0783	0.5297	0.3955	0.0748	Interstitial lung disease and pulmonary sarcoidosis	-0.04713	-0.060652	-0.033317	1.89e-11	0.0722	-30.5247	-39.3113	-21.5185	1.62e-11
both	chr3_170356729_G_C	rs78416326	SKIL	3	170356729	G	C	0.2139	1.0554	0.6179	0.3364	0.0457	Prostate cancer	-0.046527	-0.054294	-0.03868	5.89e-32		-23.9756	-27.8279	-20.1468	6.83e-34
both	chr3_170977637_G_A	rs1905505	SLC2A2	3	170977637	G	A	0.2639	0.9225	0.5426	0.3869	0.0705	Diabetes mellitus type 2	-0.025907	-0.035421	-0.016375	9.39e-08	0.0178	-16.6115	-22.8228	-10.3177	1.57e-07
both	chr3_185785668_T_A	rs6780171	IGF2BP2	3	185785668	T	A	0.3067	0.9539	0.4807	0.4252	0.0941	Diabetes mellitus type 2	0.067553	0.058745	0.076362	2.22e-50	0.242	51.3432	44.4619	58.1441	8.28e-49
both	chr3_186947857_C_T	rs3887925	ST6GAL1	3	186947857	C	T	0.4639	0.8368	0.2889	0.4944	0.2167	Diabetes mellitus type 2	0.035721	0.027414	0.043747	8.33e-18	0.839	40.9266	31.0866	50.4515	4.23e-17
both	chr3_188024054_G_A	rs6777684	LPP	3	188024054	G	A	0.3896	0.9983	0.3729	0.475	0.1521	Diabetes mellitus type 2	-0.034567	-0.04367	-0.025617	3.37e-14	0.978	-32.6562	-41.1597	-24.1439	4.81e-14
both	chr3_188397894_C_A	rs9815073	LPP	3	188397894	C	A	0.3319	0.9524	0.4465	0.4431	0.1103	Non melanoma skin cancer	0.000851	0.000666	0.001038	3.6e-19	0.000105	0.6972	0.5427	0.8528	1.36e-18
both	chr3_188683070_T_A	rs6762648	LPP	3	188683070	T	A	0.2444	1.1069	0.571	0.3691	0.0598	Inflammatory bowel disease	-0.002608	-0.003508	-0.001738	9.59e-09	0.874	-1.5472	-2.0788	-1.0201	8.49e-09
both	chr4_1735775_C_T	rs11248073	TACC3	4	1735775	C	T	0.4334	1.2382	0.3213	0.4907	0.1881	Osteoarthritis	0.021976	0.017333	0.026466	4e-21	9.02e-05	23.5599	18.5055	28.5146	1.49e-20
both	chr4_6300792_A_G	rs1801212	WFS1	4	6300792	A	G	0.3294	0.9085	0.4507	0.4398	0.1095	Diabetes mellitus type 2	-0.057887	-0.067406	-0.048299	5.43e-32	0.441	-46.0689	-53.6523	-38.373	4.04e-32
both	chr4_9920543_C_T	rs16890979	SLC2A9	4	9920543	C	T	0.1728	0.8081	0.6851	0.2841	0.0308	Gout	-0.011021	-0.011824	-0.010216	2.88e-157	2.33e-35	-4.5112	-4.8384	-4.1863	3.29e-161
both	chr4_9920546_C_G	rs73225891	SLC2A9	4	9920546	C	G	0.05	1.9525	0.9025	0.0951	0.0024	Gout	-0.005926	-0.007542	-0.00422	2.07e-12	0.000843	-0.721	-0.9178	-0.5129	2.51e-12
both	chr4_10021357_T_C	rs2276961	SLC2A9	4	10021357	T	C	0.4619	1.0011	0.2899	0.4963	0.2137	Gout	-0.00453	-0.005336	-0.003764	1.13e-29	0.00464	-4.9585	-5.8146	-4.1283	1.56e-30
both	chr4_45163633_ATTC_A	rs144582188,rs375627304	GNPDA2	4	45163633	ATTC	A	0.4758	1.1275	0.2759	0.4966	0.2275	Diabetes mellitus type 2	0.030181	0.021599	0.038338	9.54e-13	0.594	35.3578	25.637	45.1575	1.24e-12
both	chr4_55128894_C_T	rs9992737	KDR	4	55128894	C	T	0.2429	0.8423	0.5731	0.3679	0.059	Endometriosis	-0.001777	-0.002234	-0.001329	1.59e-14		-1.0426	-1.3005	-0.7769	6.75e-15
both	chr4_76486191_G_A	rs10031136	SHROOM3	4	76486191	G	A	0.2843	0.9602	0.5134	0.4047	0.0819	Gallbladder and biliary diseases	-0.003434	-0.004387	-0.002468	2.17e-12	0.342	-2.3703	-3.0213	-1.729	7.46e-13
both	chr4_80263187_A_T	rs16998073	FGF5	4	80263187	A	T	0.3133	1.0224	0.4724	0.4286	0.099	Ischemic heart disease	0.106653	0.076751	0.136247	2.14e-12	0.0191	82.0337	59.1525	105.3398	3.3e-12
both	chr4_88124179_G_A	rs2199936	ABCG2	4	88124179	G	A	0.0748	1.0438	0.8557	0.1388	0.0054	Gout	0.019389	0.018044	0.020731	2.14e-176	8.57e-74	3.6453	3.3818	3.9025	4.06e-164
both	chr4_88177168_C_A	rs9631721	ABCG2	4	88177168	C	A	0.4676	1.2282	0.285	0.4947	0.2203	Gout	-0.006107	-0.006919	-0.005304	3.07e-48	2.81e-15	-6.6855	-7.5497	-5.8185	2.54e-51
both	chr4_88808923_T_C	rs2167750	FAM13A	4	88808923	T	C	0.4796	1.1217	0.2711	0.4986	0.2303	Diabetes mellitus type 2	-0.023322	-0.032207	-0.014587	2.31e-07	0.311	-27.1703	-37.416	-16.8423	2.03e-07
both	chr4_88847670_C_T	rs28514678	FAM13A	4	88847670	C	T	0.3388	1.4241	0.438	0.4465	0.1155	Osteoarthritis	0.014476	0.009484	0.019419	1.33e-08	0.000103	12.0567	7.8992	16.2992	1.45e-08
both	chr4_95224603_AATTC_AATTCATTC	rs1373051257	UNC5C	4	95224603	AATTC	AATTCATTC	0.4896		0.2618	0.4971	0.2411	Diabetes mellitus type 2	0.037313	0.02555	0.048737	2.77e-10	0.805	45.2571	31.2161	59.3166	3.5e-10
both	chr4_99353414_T_C	rs17586163	ADH1C	4	99353414	T	C	0.1375	1.5109	0.7444	0.2361	0.0195	Substance use disorders	0.057802	0.041227	0.075118	2.39e-11	3.01e-06	19.5682	13.7836	25.2726	2.54e-11
both	chr4_102267552_C_T	rs13107325	SLC39A8	4	102267552	C	T	0.014	0.1432	0.9721	0.0276	2e-04	Rheumatoid arthritis	0.0084	0.005099	0.011725	6.67e-07	0.0453	0.2884	0.1746	0.4076	9.74e-07
both	chr4_102951697_C_A	rs6839635	SLC9B1	4	102951697	C	A	0.4585	0.9738	0.2936	0.4958	0.2106	Atrial fibrillation and flutter	-0.021068	-0.030706	-0.011296	1.63e-05	0.0746	-23.1814	-33.8512	-12.5388	1.9e-05
both	chr4_105140377_C_A	rs7679673	TET2	4	105140377	C	A	0.4888	1.3134	0.2637	0.4949	0.2414	Prostate cancer	-0.035999	-0.042975	-0.029099	3.61e-24		-42.057	-50.1438	-34.2695	4.23e-25
both	chr4_105180463_CTTTTAAG_C	rs138904640	TET2	4	105180463	CTTTTAAG	C	0.1562	1.3818	0.713	0.2617	0.0254	Prostate cancer	-0.037354	-0.046418	-0.028556	3.55e-16		-14.1479	-17.5298	-10.7927	2.36e-16
both	chr4_107803329_A_G	rs72675564	SGMS2	4	107803329	A	G	0.0502	2.2824	0.9024	0.0949	0.0027	Atrial fibrillation and flutter	0.020285	0.013394	0.027571	3.12e-08	0.339	2.5011	1.622	3.381	3.39e-08
both	chr4_109816187_G_C	rs150273267	GAR1	4	109816187	G	C	0.021	10.983	0.9585	0.041	5e-04	Atrial fibrillation and flutter	0.069976	0.056006	0.084744	2.04e-21	0.627	3.6169	2.8747	4.3721	2.83e-21
both	chr4_110488549_C_T	rs1126483	ENPEP	4	110488549	C	T	0.3971	1.1379	0.3645	0.4768	0.1587	Atrial fibrillation and flutter	0.011792	0.009221	0.014363	4.11e-19	0.0144	11.5521	8.9675	14.1166	8.83e-19
both	chr4_110622340_G_A	rs143452464	PITX2	4	110622340	G	A	0.0101	46.779	0.98	0.0199	1e-04	Atrial fibrillation and flutter	0.101465	0.08047	0.123562	2.07e-20	0.827	2.5013	1.9844	3.0484	2.92e-20
both	chr4_110633843_G_A	rs2723321	PITX2	4	110633843	G	A	0.4075	0.8558	0.3522	0.4806	0.1672	Atrial fibrillation and flutter	0.04152	0.037184	0.045821	3.14e-80	0.226	42.5517	38.1512	47.0921	3e-77
both	chr4_110793733_C_T	rs2220427	PITX2	4	110793733	C	T	0.1453	0.9603	0.7309	0.2475	0.0216	Atrial fibrillation and flutter	0.244903	0.213674	0.27671	1.49e-52	0.423	88.7209	77.4666	100.0421	4.01e-53
both	chr4_110804662_T_A	rs7697491	PITX2	4	110804662	T	A	0.4699	0.908	0.2816	0.497	0.2214	Atrial fibrillation and flutter	0.042321	0.040047	0.04452	1.91e-300	0.0346	51.0051	48.202	53.7747	7.06e-277
both	chr4_110841700_G_A	rs11724242	PITX2	4	110841700	G	A	0.298	1.3264	0.4939	0.4161	0.0899	Atrial fibrillation and flutter	-0.035868	-0.038966	-0.032729	1.61e-113	0.281	-25.5838	-27.7486	-23.4484	1.12e-119
both	chr4_111904289_GC_G	rs11413982	C4orf32	4	111904289	GC	G	0.3376	0.9844	0.4389	0.447	0.1141	Appendicitis	-0.000347	-0.000442	-0.000255	1.73e-13	0.549	-0.2832	-0.3563	-0.2089	4.54e-14
both	chr4_119979127_C_T	rs13134800	MAD2L1	4	119979127	C	T	0.3285	0.9732	0.4511	0.4407	0.1082	Ischemic heart disease	0.126425	0.097235	0.156073	5.57e-17	0.00864	102.3199	78.147	126.8239	2.49e-16
both	chr4_126003529_G_C	rs28403275	FAT4	4	126003529	G	C	0.1791	0.8987	0.6736	0.2946	0.0318	Genital prolapse	0.000862	0.000706	0.001024	1.62e-26		0.3813	0.3097	0.4528	1.71e-25
both	chr4_147110243_T_C	rs4350997	TTC29	4	147110243	T	C	0.2138	0.9358	0.619	0.3342	0.0467	Ischemic heart disease	0.145826	0.110499	0.180749	1.53e-16	0.00068	76.6271	58.2525	94.8255	3.52e-16
both	chr4_147351643_T_C	rs7668383	EDNRA	4	147351643	T	C	0.1792	0.8888	0.6745	0.2926	0.0329	Ischemic heart disease	-0.164004	-0.199715	-0.129287	9.03e-20	0.00955	-71.392	-86.6658	-56.0655	6.49e-20
both	chr4_147457073_G_A	rs59415853	EDNRA	4	147457073	G	A	0.1271	0.9603	0.7623	0.2213	0.0165	Ischemic heart disease	0.240405	0.199933	0.281143	1.73e-30	0.000245	75.2158	62.3205	87.9976	4.28e-30
both	chr4_147485937_A_G	rs192190120	EDNRA	4	147485937	A	G	0.0239	90.404	0.9529	0.0464	6e-04	Ischemic heart disease	-0.490788	-0.603745	-0.377273	1.58e-17	0.292	-28.4986	-34.8631	-21.8508	4.22e-18
both	chr4_147595183_G_C	rs58439954	TMEM184C	4	147595183	G	C	0.1667	0.7644	0.6949	0.2768	0.0283	Ischemic heart disease	-0.119434	-0.155978	-0.082797	1.54e-10	0.0328	-48.4663	-63.2159	-33.7801	8.45e-11
both	chr4_150277928_G_A	rs2290846	LRBA	4	150277928	G	A	0.2218	0.8003	0.6058	0.3449	0.0494	Gallbladder and biliary diseases	0.007019	0.006063	0.007952	1.22e-47	3.03e-05	3.8512	3.3249	4.3716	2.11e-46
both	chr4_154581717_T_C	rs56010410	FGA	4	154581717	T	C	0.3158	1.2761	0.4684	0.4315	0.1001	Ischemic stroke	0.04776	0.032457	0.062567	4.94e-10	0.0793	37.1249	25.0967	48.8373	8.71e-10
both	chr4_168769663_T_C	rs6854026	PALLD	4	168769663	T	C	0.4382	0.8989	0.3164	0.4907	0.1928	Genital prolapse	0.001294	0.000987	0.001603	6.34e-17	0.0742	1.397	1.073	1.727	6.91e-17
both	chr4_173713110_A_G	rs12646050	HAND2	4	173713110	A	G	0.1697	1.9239	0.6898	0.2811	0.0292	Atrial fibrillation and flutter	-0.016782	-0.020633	-0.012954	8.93e-18	0.852	-6.9148	-8.5032	-5.3098	1.37e-17
both	chr4_174940064_T_C	rs59276855	ADAM29	4	174940064	T	C	0.126	1.1126	0.7639	0.2201	0.016	Breast cancer	-0.035771	-0.04475	-0.026956	3.51e-15		-10.9322	-13.5692	-8.269	9.79e-16
both	chr4_184792441_A_AT	rs146302237	ACSL1	4	184792441	A	AT	0.1023	0.6432	0.8057	0.1838	0.0104	Diabetes mellitus type 2	-0.048319	-0.061054	-0.035382	3.12e-13	0.798	-12.0278	-15.3243	-8.8609	1.34e-13
both	chr4_184805394_C_T	rs4862423	ACSL1	4	184805394	C	T	0.3833	0.9739	0.3807	0.472	0.1473	Diabetes mellitus type 2	0.024825	0.016331	0.033285	8.37e-09	0.802	23.2937	15.1676	31.4894	1.65e-08
both	chr5_1279675_C_T	rs10069690	TERT	5	1279675	C	T	0.2959	1.1556	0.4963	0.4155	0.0881	Prostate cancer	-0.024333	-0.044141	-0.004662	0.0157	1.45e-09	-14.3218	-28.758	0.3072	0.0529
both	chr5_1282299_G_A	rs7725218	TERT	5	1282299	G	A	0.3618	1.031	0.4083	0.4599	0.1318	Prostate cancer	-0.001836	-0.01987	0.015879	0.853	0.000107	2.29	-13.6976	18.2391	0.772
both	chr5_1296371_G_A	rs2735940	TERT	5	1296371	G	A	0.4705	1.1094	0.2807	0.4976	0.2217	Non melanoma skin cancer	-0.074808	-0.102755	-0.047432	9.49e-08	0.994	-81.4511	-112.2438	-51.4436	1.46e-07
both	chr5_1311578_C_T	rs6866294	CLPTM1L	5	1311578	C	T	0.4654	0.9148	0.2861	0.4969	0.2169	Non melanoma skin cancer	-0.012737	-0.042601	0.016907	0.41	0.0863	-6.3407	-41.424	28.091	0.72
both	chr5_1325475_T_C	rs421284	CLPTM1L	5	1325475	T	C	0.4824	1.0983	0.2681	0.499	0.2329	Non melanoma skin cancer	-0.021324	-0.051853	0.007656	0.163	0.178	-16.2478	-52.3606	19.3484	0.38
both	chr5_1331104_A_G	rs370348	CLPTM1L	5	1331104	A	G	0.4817	1.1031	0.2688	0.4991	0.2321	Non melanoma skin cancer	-0.022419	-0.052821	0.007033	0.149	0.222	-17.3161	-53.3716	18.0532	0.342
both	chr5_1356656_A_C	rs37003	CLPTM1L	5	1356656	A	C	0.44	1.0051	0.3137	0.4926	0.1937	Non melanoma skin cancer	-0.025512	-0.056304	0.003881	0.105	0.526	-21.5159	-54.3805	11.5302	0.2
both	chr5_1889232_T_TG	rs199577062,rs1165662423	IRX4	5	1889232	T	TG	0.4173	1.118	0.3402	0.4849	0.1748	Prostate cancer	0.038278	0.032491	0.043865	2.14e-39		40.099	33.8109	46.2533	1.27e-36
both	chr5_4977023_T_C	rs40646	ADAMTS16	5	4977023	T	C	0.1064	0.968	0.7987	0.1897	0.0115	Inguinal femoral and abdominal hernia	0.002821	0.002257	0.003384	1.04e-22	0.000188	0.7352	0.5866	0.8822	2.65e-22
both	chr5_4996627_T_A	rs173624	ADAMTS16	5	4996627	T	A	0.341	1.0218	0.4348	0.4484	0.1168	Genital prolapse	-0.001613	-0.00195	-0.001279	1.2e-21	0.002	-1.3346	-1.6075	-1.0599	2.25e-21
both	chr5_5383002_T_G	rs1560042	ICE1	5	5383002	T	G	0.0843	0.8535	0.8389	0.1537	0.0075	Inguinal femoral and abdominal hernia	0.002009	0.00156	0.002459	3.51e-18	0.000393	0.4152	0.3215	0.5093	3.68e-18
both	chr5_14610200_C_G	rs16903574	FAM105A	5	14610200	C	G	0.1252	1.7611	0.7654	0.2187	0.0159	Asthma	0.014952	0.010641	0.019521	3.86e-11	0.835	4.606	3.2583	5.9667	5.23e-11
both	chr5_14767983_C_G	rs6885132	ANKH	5	14767983	C	G	0.1165	1.1528	0.7807	0.2055	0.0138	Diabetes mellitus type 2	-0.036403	-0.050057	-0.022546	1.3e-07	0.287	-10.3355	-14.1783	-6.4089	1.55e-07
both	chr5_16223992_T_C	rs1013018	MARCH11	5	16223992	T	C	0.3998	1.0964	0.3606	0.4791	0.1603	Breast cancer	0.018629	0.012865	0.024293	1.1e-10		18.3584	12.6742	23.966	1.7e-10
both	chr5_33951588_G_C	rs16891982	SLC45A2	5	33951588	G	C	0.016	1.0278	0.9682	0.0316	2e-04	Non melanoma skin cancer	-0.041443	-0.047993	-0.033729	3.48e-30	3.33e-05	-1.6127	-1.8798	-1.3156	8.39e-30
both	chr5_40337608_G_GA	rs57871680,rs397997504	TTC33	5	40337608	G	GA	0.4246	0.9048	0.3315	0.4879	0.1806	Inflammatory bowel disease	-0.002067	-0.002843	-0.001309	1.39e-07	0.164	-2.1211	-2.9049	-1.3524	6.88e-08
both	chr5_44697814_C_T	rs2165009	MRPS30	5	44697814	C	T	0.399	1.0085	0.3611	0.4798	0.1591	Breast cancer	0.057105	0.047456	0.0666	1.5e-31	9.78e-14	56.5811	47.2257	66.1793	5.5e-31
both	chr5_50271728_T_TAA	rs763446419	EMB	5	50271728	T	TAA	0.1468	0.94	0.7282	0.2499	0.0219	Breast cancer	0.032201	0.020122	0.044383	2.01e-07		11.6409	7.2511	16.0473	1.77e-07
both	chr5_56148856_G_A	rs7731626	ANKRD55	5	56148856	G	A	0.2787	0.7199	0.521	0.4006	0.0784	Rheumatoid arthritis	-0.004704	-0.00614	-0.003227	3.98e-10	0.00161	-3.1816	-4.2096	-2.1668	7.03e-10
both	chr5_56512515_T_C	rs392794	C5orf67	5	56512515	T	C	0.3169	0.9148	0.4677	0.4309	0.1014	Diabetes mellitus type 2	-0.035337	-0.044948	-0.025544	5.32e-13	0.745	-27.1655	-34.5082	-19.7855	3.51e-13
both	chr5_56561198_G_GT	rs11429307	C5orf67	5	56561198	G	GT	0.1347	0.7277	0.7489	0.2328	0.0183	Diabetes mellitus type 2	0.034517	0.022422	0.045929	8.2e-09	0.584	11.4325	7.513	15.3128	1.15e-08
both	chr5_56738380_G_A	rs4700485	MAP3K1	5	56738380	G	A	0.2295	1.078	0.5945	0.352	0.0535	Breast cancer	0.039425	0.032972	0.045938	1.24e-32		22.417	18.6247	26.0992	6.23e-32
both	chr5_65099625_A_G	rs264776	ADAMTS6	5	65099625	A	G	0.2725	1.0125	0.5304	0.3942	0.0754	Inguinal femoral and abdominal hernia	-0.001564	-0.001855	-0.001265	5.5e-25	1.53e-10	-1.0353	-1.2321	-0.8373	8.45e-25
both	chr5_75669297_A_G	rs34358	ANKDD1B	5	75669297	A	G	0.4066	0.9008	0.353	0.4808	0.1661	Diabetes mellitus type 2	-0.023939	-0.033133	-0.01492	2.14e-07	0.607	-23.6801	-32.5519	-14.8346	2.37e-07
both	chr5_77131486_A_G	rs6878122	ZBED3	5	77131486	A	G	0.228	1.1193	0.5964	0.3511	0.0525	Diabetes mellitus type 2	0.031755	0.022167	0.041145	8.67e-11	0.842	17.8318	12.5302	23.3067	1e-10
both	chr5_88693117_T_C	rs1477290	MEF2C	5	88693117	T	C	0.1216	0.8156	0.7718	0.2133	0.0149	Diabetes mellitus type 2	0.041523	0.028773	0.054614	3.04e-10	0.323	12.3945	8.5604	16.2822	5.24e-10
both	chr5_92682523_C_T	rs4869246	NR2F1	5	92682523	C	T	0.3407	1.024	0.4348	0.449	0.1162	Benign prostatic hyperplasia	-0.003374	-0.004359	-0.002438	1.08e-11		-2.7887	-3.6009	-1.9953	1.12e-11
both	chr5_97370520_T_C	rs10068678	RIOK2	5	97370520	T	C	0.397	1.2239	0.3652	0.4757	0.1591	Benign prostatic hyperplasia	0.00351	0.002612	0.004384	5.87e-15		3.4455	2.5744	4.3455	3.99e-14
both	chr5_103003107_A_G	rs35658696	PAM	5	103003107	A	G	0.0574	1.2358	0.8887	0.1078	0.0035	Diabetes mellitus type 2	0.087932	0.068567	0.107642	5.45e-19	0.426	12.3942	9.5803	15.2143	1.33e-18
both	chr5_108728632_G_A	rs1423457	FER	5	108728632	G	A	0.3205	0.8923	0.4626	0.4339	0.1035	Ischemic heart disease	-0.099406	-0.128469	-0.069432	3.55e-11	0.177	-77.1444	-100.1467	-54.3055	2.37e-11
both	chr5_111066174_C_T	rs1837253	TSLP	5	111066174	C	T	0.245	1.0369	0.5702	0.3696	0.0602	Asthma	-0.025416	-0.028422	-0.022363	6.81e-61	0.268	-15.0369	-16.8236	-13.2217	1.41e-59
both	chr5_111134439_A_C	rs6594499	WDR36	5	111134439	A	C	0.447	1.1666	0.3063	0.4935	0.2002	Asthma	0.015795	0.013312	0.018258	9.79e-36	0.618	17.528	14.704	20.3003	5.99e-35
both	chr5_111631249_A_G	rs10478061	NREP	5	111631249	A	G	0.2167	1.0229	0.6137	0.3392	0.0471	Benign prostatic hyperplasia	-0.004847	-0.005971	-0.003708	4.56e-17		-2.5435	-3.1182	-1.9583	6.95e-18
both	chr5_120790812_G_A	rs66694560	PRR16	5	120790812	G	A	0.3561	1.2708	0.4151	0.4576	0.1273	Chronic obstructive pulmonary disease	0.049066	0.036643	0.061518	1.45e-14	0.217	43.1152	32.1131	53.7325	8.41e-15
both	chr5_132340627_C_T	rs1050152	SLC22A4	5	132340627	C	T	0.317	0.7201	0.4665	0.433	0.1006	Asthma	0.000433	-0.00574	0.006521	0.876	0.221	0.5726	-4.3196	5.4171	0.818
both	chr5_132431071_TGTGATACCCCAA_T	rs147386065,rs55799215	C5orf56	5	132431071	TGTGATACCCCAA	T	0.3185	0.7331	0.4645	0.4339	0.1016	Asthma	0.015175	0.00651	0.023675	0.000478	0.00316	12.1766	5.4935	18.8907	0.000408
both	chr5_132485866_A_G	rs10053046	IRF1	5	132485866	A	G	0.3306	0.9891	0.4477	0.4434	0.1089	Asthma	0.008884	0.005969	0.011807	2.7e-09	0.00382	7.2477	4.8457	9.6695	2.81e-09
both	chr5_132660272_G_A	rs20541	IL13	5	132660272	G	A	0.3686	0.759	0.3996	0.4637	0.1368	Asthma	-0.003226	-0.010031	0.003564	0.352	0.0884	-2.3991	-8.3755	3.6401	0.447
both	chr5_132706454_C_T	rs3798130	KIF3A	5	132706454	C	T	0.3373	2.5442	0.4399	0.4455	0.1145	Asthma	-0.004424	-0.011291	0.002514	0.211	0.462	-3.367	-8.9053	2.2263	0.236
both	chr5_132747766_G_C	rs803056	CCNI2	5	132747766	G	C	0.2053	2.5405	0.6327	0.3241	0.0432	Asthma	0.015623	0.011817	0.019428	1.01e-15	0.522	7.8893	5.9437	9.8429	1.58e-15
both	chr5_135271869_C_G	rs677394	H2AFY	5	135271869	C	G	0.0675	1.0438	0.8699	0.1254	0.0048	Benign prostatic hyperplasia	-0.007941	-0.009452	-0.006301	8.32e-23		-1.3048	-1.5602	-1.0449	2.44e-23
both	chr5_138107797_T_C	rs529526	NME5	5	138107797	T	C	0.2851	0.9484	0.5117	0.4064	0.0819	Atrial fibrillation and flutter	0.022039	0.019265	0.024867	1.46e-53	0.000547	15.5666	13.5268	17.5557	4.04e-51
both	chr5_144465691_T_C	rs349691	KCTD16	5	144465691	T	C	0.3934	0.928	0.3676	0.478	0.1544	Major depressive disorder	0.017713	0.011385	0.023859	2.5e-08	0.338	17.2206	11.1829	23.3115	4.66e-08
both	chr5_147855233_A_G	rs138251740	SCGB3A2	5	147855233	A	G	0.016	1.7196	0.9684	0.0313	3e-04	Pancreatitis	0.047075	0.037435	0.057376	1.64e-20	1.54e-12	1.8527	1.4723	2.2584	5.35e-20
both	chr5_151098757_G_A	rs17728338	ANXA6	5	151098757	G	A	0.0738	1.2739	0.8577	0.1369	0.0054	Psoriasis	0.049348	0.038617	0.060201	2.94e-19	0.952	9.0088	7.0412	11.021	1.27e-18
both	chr5_158834155_T_C	rs17715065	EBF1	5	158834155	T	C	0.4965	1.0203	0.2538	0.4994	0.2468	Breast cancer	0.020255	0.014805	0.025549	1.38e-13		24.9017	17.9657	31.7374	1.08e-12
both	chr5_159337470_T_C	rs4921482	IL12B	5	159337470	T	C	0.3175	0.9117	0.4666	0.4319	0.1015	Psoriasis	-0.037419	-0.04326	-0.031596	2.36e-36	1.1e-07	-28.2273	-32.6437	-23.8215	2.89e-37
both	chr5_159402519_A_T	rs12188300	IL12B	5	159402519	A	T	0.0588	0.6209	0.8861	0.1102	0.0037	Psoriasis	0.074086	0.063297	0.08507	1.81e-40	0.0618	10.7877	9.1912	12.4094	1.9e-39
both	chr5_159430181_T_C	rs6556423	IL12B	5	159430181	T	C	0.3572	0.935	0.4146	0.4565	0.1289	Psoriasis	0.034977	0.030229	0.039717	3.2e-47	0.00838	31.6942	27.2332	36.1335	6.93e-45
both	chr5_169588475_G_A	rs116483731	SPDL1	5	169588475	G	A	0.0297	4.9156	0.9417	0.0574	0.001	Prostate cancer	-0.130583	-0.165583	-0.093145	1.93e-12	0.467	-9.3643	-11.9007	-6.6701	1.03e-12
both	chr5_173922837_A_G	rs1484803	CPEB4	5	173922837	A	G	0.4133	1.4093	0.3458	0.4817	0.1725	Atrial fibrillation and flutter	-0.010182	-0.013103	-0.007349	3.92e-12	0.206	-10.178	-13.0597	-7.33	2.35e-12
both	chr6_396321_C_T	rs12203592	IRF4	6	396321	C	T	0.0312	0.154	0.9387	0.0602	0.0012	Non melanoma skin cancer	0.029921	0.020146	0.04028	6.59e-09	0.0668	2.306	1.5457	3.1042	5.85e-09
both	chr6_6751826_C_T	rs1294438	LY86	6	6751826	C	T	0.3581	1.0643	0.4126	0.4586	0.1289	Inguinal femoral and abdominal hernia	0.001269	0.000998	0.001537	1.06e-19	1.52e-08	1.1191	0.8844	1.3571	3.1e-20
both	chr6_6889585_G_A	rs4246079	RREB1	6	6889585	G	A	0.1568	0.9639	0.7112	0.264	0.0248	Osteoarthritis	-0.020008	-0.026565	-0.013437	3.22e-09	0.0896	-7.628	-10.1321	-5.1224	2.1e-09
both	chr6_7231610_G_A	rs9379084	RREB1	6	7231610	G	A	0.1147	0.8853	0.7839	0.2029	0.0132	Diabetes mellitus type 2	-0.055927	-0.069329	-0.043137	1.03e-16	0.849	-15.5713	-19.2027	-11.8872	2.65e-17
both	chr6_7245225_A_G	rs1815311	RREB1	6	7245225	A	G	0.4058	1.1886	0.3543	0.48	0.1658	Diabetes mellitus type 2	0.032664	0.024082	0.041128	6.27e-14	0.369	32.645	24.0293	41.2605	6.9e-14
both	chr6_7562999_T_G	rs2076295	DSP	6	7562999	T	G	0.3823	0.8214	0.3823	0.4707	0.147	Interstitial lung disease and pulmonary sarcoidosis	0.007264	0.00526	0.009262	9.16e-13	0.0195	6.9281	4.985	8.8552	1.93e-12
both	chr6_12903725_A_G	rs9349379	PHACTR1	6	12903725	A	G	0.452	1.1069	0.3017	0.4926	0.2057	Ischemic heart disease	0.199876	0.172969	0.227332	5.64e-47	1.44e-10	227.1295	195.6676	258.5683	1.97e-45
both	chr6_13713134_C_G	rs418053	RANBP9	6	13713134	C	G	0.4208	1.0037	0.3361	0.4862	0.1776	Breast cancer	0.016573	0.010859	0.022133	7.42e-09		17.2048	11.2785	23.142	1.24e-08
both	chr6_16414322_G_A	rs59430691	ATXN1	6	16414322	G	A	0.1055	0.7518	0.8003	0.1884	0.0112	Atrial fibrillation and flutter	-0.02366	-0.027658	-0.019711	9.05e-32	0.122	-6.0585	-7.049	-5.064	1.72e-32
both	chr6_17682891_G_A	rs9367958	NUP153	6	17682891	G	A	0.3672	0.7341	0.4007	0.4643	0.1351	Gallbladder and biliary diseases	-0.003433	-0.004314	-0.002565	1.92e-14	0.000241	-3.0475	-3.8285	-2.2529	1.48e-14
both	chr6_20686765_C_A	rs9368222	CDKAL1	6	20686765	C	A	0.3289	1.2459	0.4517	0.4389	0.1094	Diabetes mellitus type 2	0.074963	0.065951	0.083883	6.89e-61	0.0992	61.3574	54.0426	68.9208	3.38e-58
both	chr6_22057337_C_T	rs55775505	PRL	6	22057337	C	T	0.2474	0.7305	0.5666	0.372	0.0614	Non melanoma skin cancer	0.001097	9e-04	0.001294	4.43e-28	0.000196	0.6712	0.5485	0.7929	7.82e-27
both	chr6_24739950_A_G	rs181054874	C6orf62	6	24739950	A	G	0.0108		0.9786	0.0213	1e-04	Diabetes mellitus type 1	0.073394	0.047261	0.103558	4.07e-07	0.564	1.9572	1.2647	2.761	5.28e-07
both	chr6_25775342_A_T	rs28412066	SLC17A4	6	25775342	A	T	0.0504	1.0433	0.9021	0.095	0.0029	Diabetes mellitus type 1	-0.02623	-0.057402	0.00571	0.0968	0.000623	-3.0798	-6.9639	0.8283	0.108
both	chr6_25812922_A_G	rs1165196	SLC17A1	6	25812922	A	G	0.3727	1.1709	0.394	0.4667	0.1393	Gout	-0.01428	-0.01761	-0.011017	1.76e-17	0.156	-12.7264	-15.6337	-9.7952	1.69e-17
both	chr6_25850617_C_T	rs56027330	SLC17A3	6	25850617	C	T	0.1385	1.1582	0.7424	0.2382	0.0194	Gout	0.002607	0.001573	0.00367	1.22e-06	0.000232	0.8887	0.5269	1.2583	1.47e-06
both	chr6_25914625_G_A	rs34525648	SLC17A2	6	25914625	G	A	0.0585	0.6127	0.8866	0.1098	0.0036	Diabetes mellitus type 1	0.043504	0.025298	0.061946	3.76e-06	0.00896	6.309	3.7187	8.9232	2.68e-06
both	chr6_25931349_G_A	rs199741	SLC17A2	6	25931349	G	A	0.224	1.0159	0.6025	0.3469	0.0506	Diabetes mellitus type 1	-0.010675	-0.014241	-0.007013	9.41e-09	0.332	-5.7658	-7.7501	-3.8508	5.74e-09
both	chr6_25973043_T_C	rs201543396	TRIM38	6	25973043	T	C	0.0109	33.258	0.9784	0.0214	1e-04	Diabetes mellitus type 1	0.527726	0.431868	0.630908	7.8e-25	0.355	14.1644	11.5542	16.9275	4.96e-25
both	chr6_26021929_C_T	rs147105535	HIST1H4A	6	26021929	C	T	0.0161	46.025	0.968	0.0317	3e-04	Rheumatoid arthritis	0.049667	0.039499	0.060392	4.8e-20	0.000108	1.9671	1.5644	2.4001	5.87e-20
both	chr6_26061092_T_A	rs116019440	HIST1H1C	6	26061092	T	A	0.0263	0.9596	0.9482	0.0509	8e-04	Diabetes mellitus type 1	0.04673	0.035678	0.058688	1.27e-15	0.302	3.0406	2.3264	3.8025	1.81e-15
both	chr6_26092913_G_A	rs1800562	HFE	6	26092913	G	A	0.0371	0.5293	0.9274	0.071	0.0016	Multiple sclerosis	0.010859	0.005912	0.016192	4.34e-05	0.00806	0.9949	0.5264	1.4831	5.26e-05
both	chr6_26107940_G_A	rs2051542	HIST1H1T	6	26107940	G	A	0.1868	3.3966	0.6627	0.3009	0.0364	Diabetes mellitus type 1	-0.035662	-0.044611	-0.026485	6.94e-15	0.838	-16.1147	-20.0556	-12.1747	1.54e-15
both	chr6_26234377_GCTT_G	rs199868143	HIST1H1D	6	26234377	GCTT	G	0.0154	2.2634	0.9696	0.0301	3e-04	Diabetes mellitus type 1	0.369864	0.290845	0.451627	1.25e-19	0.166	14.0272	11.0603	17.1599	2.6e-19
both	chr6_26370388_G_C	rs9379861	BTN3A2	6	26370388	G	C	0.0251	1.4952	0.9504	0.0489	7e-04	Psoriasis	0.133629	0.112178	0.156744	7.52e-32	0.274	8.2972	6.8969	9.7557	3.66e-30
both	chr6_26370429_A_G	rs9358936	BTN3A2	6	26370429	A	G	0.0889	0.7654	0.8303	0.1616	0.0081	Benign prostatic hyperplasia	-0.003782	-0.020381	0.013281	0.654	0.478	-0.6473	-4.3093	2.9912	0.693
both	chr6_26370432_G_A	rs12205731	BTN3A2	6	26370432	G	A	0.1516	2.4272	0.7209	0.255	0.0241	Diabetes mellitus type 1	-0.019305	-0.02484	-0.01352	2.34e-11	0.512	-7.0551	-9.1227	-4.9853	1.22e-11
both	chr6_26370520_G_A	rs35183513	BTN3A2	6	26370520	G	A	0.1357	1.1161	0.7471	0.2344	0.0185	Diabetes mellitus type 1	-0.013783	-0.018111	-0.009321	8.39e-10	0.658	-4.5213	-5.9048	-3.0707	5.6e-10
both	chr6_26392287_G_C	rs2072803	BTN2A2	6	26392287	G	C	0.0951	0.8368	0.819	0.1719	0.0091	Benign prostatic hyperplasia	-0.002157	-0.018256	0.014386	0.785	0.23	-0.3135	-4.0945	3.5896	0.852
both	chr6_26409662_G_C	rs41266839	BTN3A1	6	26409662	G	C	0.0503	0.6271	0.902	0.0953	0.0027	Diabetes mellitus type 1	-0.024956	-0.055435	0.006856	0.112	0.000423	-2.9396	-6.8137	0.9266	0.127
both	chr6_26463346_G_T	rs13195401	BTN2A1	6	26463346	G	T	0.0503	0.6242	0.9021	0.0953	0.0027	Diabetes mellitus type 1	-0.0208	-0.051399	0.011943	0.188	0.000527	-2.4128	-6.2537	1.4618	0.205
both	chr6_26463347_G_T	rs13195402	BTN2A1	6	26463347	G	T	0.0503	0.624	0.9019	0.0955	0.0026	Diabetes mellitus type 1	0.003712	-0.02485	0.033303	0.818	0.0405	0.5967	-2.946	4.2362	0.786
both	chr6_26463432_G_A	rs13195509	BTN2A1	6	26463432	G	A	0.0611	0.6376	0.8819	0.1141	0.004	Diabetes mellitus type 1	-0.02966	-0.058448	-2.5e-05	0.0429	0.00174	-4.255	-8.5997	0.0095	0.0477
both	chr6_26468098_G_A	rs3734542	BTN2A1	6	26468098	G	A	0.0615	0.639	0.8811	0.1148	0.0041	Diabetes mellitus type 1	-0.021969	-0.05089	0.008067	0.141	0.00175	-3.1402	-7.5919	1.5295	0.161
both	chr6_26468317_G_C	rs3734543	BTN2A1	6	26468317	G	C	0.0615	0.6389	0.8811	0.1148	0.0041	Diabetes mellitus type 1	-0.030321	-0.059152	-0.000733	0.0384	0.00113	-4.3939	-8.7396	0.0699	0.0453
both	chr6_26509154_C_T	rs35555795	BTN1A1	6	26509154	C	T	0.0605	0.6274	0.8829	0.1132	0.0039	Diabetes mellitus type 1	-0.03228	-0.061044	-0.003451	0.0299	0.0014	-4.618	-8.8868	-0.2543	0.0323
both	chr6_26637496_T_C	rs71557344	ZNF322	6	26637496	T	C	0.0491	0.6085	0.9044	0.0931	0.0025	Diabetes mellitus type 1	-0.012821	-0.045344	0.020272	0.43	0.000944	-1.361	-5.237	2.5588	0.446
both	chr6_27147131_G_A	rs36043209	HIST1H2AH	6	27147131	G	A	0.0263	4.6011	0.9482	0.0509	8e-04	Psoriasis	0.138769	0.114612	0.16476	4.67e-27	0.561	9.0355	7.4491	10.7285	6.47e-27
both	chr6_27255285_AAAGGAGAGCCAGATT_A	rs141138864,rs371606222	PRSS16	6	27255285	AAAGGAGAGCCAGATT	A	0.1165	0.6024	0.7808	0.2056	0.0137	Diabetes mellitus type 1	0.03298	0.023664	0.042609	1.13e-11	0.173	9.4859	6.7851	12.246	1.66e-11
both	chr6_27310241_C_A	rs16897515	POM121L2	6	27310241	C	A	0.0701	0.4014	0.8648	0.1301	0.0051	Benign prostatic hyperplasia	-0.005278	-0.024004	0.013519	0.569	0.00631	-0.8023	-3.883	2.2998	0.581
both	chr6_27807896_A_G	rs200484	HIST1H2BL	6	27807896	A	G	0.0642	0.6085	0.8759	0.1197	0.0044	Diabetes mellitus type 1	-0.018909	-0.047653	0.010693	0.195	0.00095	-2.7845	-7.241	1.6783	0.202
both	chr6_27866899_C_T	rs34144478	HIST1H1B	6	27866899	C	T	0.0647	1.12	0.875	0.1205	0.0045	Diabetes mellitus type 1	0.019591	0.013274	0.026199	2.98e-09	0.25	3.1267	2.11	4.1901	4.28e-09
both	chr6_27867106_CCTT_C	rs533040512	HIST1H1B	6	27867106	CCTT	C	0.0128	41.58	0.9744	0.0254	1e-04	Diabetes mellitus type 1	0.568455	0.479308	0.66427	2e-33	0.301	17.9961	15.1091	20.9616	5.7e-33
both	chr6_27911422_C_A	rs34788973	OR2B2	6	27911422	C	A	0.051	0.6126	0.9008	0.0965	0.0027	Diabetes mellitus type 1	0.016807	-0.013784	0.047454	0.288	0.0172	2.2385	-1.5411	6.0752	0.266
both	chr6_27912204_A_G	rs61742093	OR2B2	6	27912204	A	G	0.0511	0.6125	0.9005	0.0968	0.0027	Diabetes mellitus type 1	0.028482	-0.001833	0.060019	0.0716	0.029	3.7245	-0.0734	7.5787	0.0683
both	chr6_28088868_T_G	rs35027728	ZNF165	6	28088868	T	G	0.0416	2.3272	0.9187	0.0794	0.0019	Psoriasis	0.109486	0.08113	0.138394	8.85e-14	0.00972	11.1837	8.2617	14.1727	1.31e-13
both	chr6_28153500_A_G	rs62620226	ZKSCAN8	6	28153500	A	G	0.0625	1.1529	0.8792	0.1166	0.0042	Diabetes mellitus type 1	0.020946	0.014364	0.027603	6.38e-10	0.326	3.2328	2.2159	4.2554	7.32e-10
both	chr6_28251883_G_A	rs9986596	ZKSCAN4	6	28251883	G	A	0.0852	0.6281	0.8371	0.1554	0.0074	Diabetes mellitus type 1	-0.011459	-0.033949	0.010988	0.309	0.394	-2.2339	-6.8907	2.4194	0.344
both	chr6_28260564_G_A	rs1679709	NKAPL	6	28260564	G	A	0.0855	1.0632	0.8364	0.1561	0.0075	Diabetes mellitus type 1	-0.0119	-0.033505	0.010477	0.284	0.419	-2.2842	-6.8355	2.371	0.306
both	chr6_28301047_A_G	rs33932084	PGBD1	6	28301047	A	G	0.0516	0.612	0.8996	0.0976	0.0028	Diabetes mellitus type 1	0.010335	-0.017555	0.039687	0.502	0.0216	1.4519	-2.1467	5.1377	0.463
both	chr6_28326773_T_C	rs853684	ZSCAN31	6	28326773	T	C	0.3183	0.8831	0.4661	0.4312	0.1027	Diabetes mellitus type 1	0.010801	0.007908	0.013646	2.63e-13	0.145	8.5833	6.2388	10.962	8.97e-13
both	chr6_28329536_T_A	rs853678	ZSCAN31	6	28329536	T	A	0.0745	0.5282	0.8567	0.1376	0.0057	Diabetes mellitus type 1	-0.013993	-0.035014	0.00739	0.191	0.0204	-2.4331	-6.2495	1.4515	0.211
both	chr6_28363317_G_A	rs17856167	ZKSCAN3	6	28363317	G	A	0.0738	1.9711	0.8582	0.136	0.0057	Rheumatoid arthritis	0.014491	0.011295	0.017792	3.55e-18	0.000154	2.6291	2.0287	3.2352	1.39e-17
both	chr6_28398374_A_G	rs2232423	ZSCAN12	6	28398374	A	G	0.0512	0.6104	0.9004	0.0969	0.0027	Diabetes mellitus type 1	0.019322	-0.009291	0.048779	0.206	0.0233	2.5744	-1.0972	6.3445	0.192
both	chr6_28510778_A_T	rs35062161	GPX6	6	28510778	A	T	0.0696	1.0826	0.8658	0.1292	0.005	Diabetes mellitus type 1	0.020497	0.01444	0.02689	1.78e-10	0.592	3.5173	2.473	4.624	1.62e-10
both	chr6_29174072_C_T	rs3116856	OR2J2	6	29174072	C	T	0.3899	1.1135	0.3726	0.475	0.1524	Diabetes mellitus type 1	0.017692	0.015053	0.020257	1.94e-40	0.921	17.5555	14.8693	20.2647	2.18e-37
both	chr6_29174570_A_T	rs41270632	OR2J2	6	29174570	A	T	0.025	0.9456	0.9508	0.0485	7e-04	Diabetes mellitus type 1	-0.022119	-0.030432	-0.012966	6.86e-07	0.596	-1.3378	-1.8614	-0.7818	1.06e-06
both	chr6_29355468_G_C	rs41271546	OR5V1	6	29355468	G	C	0.0224	3.1856	0.9559	0.0434	7e-04	Diabetes mellitus type 1	0.225962	0.173405	0.28067	3.83e-16	0.933	12.5099	9.5808	15.6188	1.18e-15
both	chr6_29374998_G_A	rs3749971	OR12D3,OR5V1	6	29374998	G	A	0.056	0.6249	0.8913	0.1053	0.0034	Diabetes mellitus type 1	0.028496	-0.000415	0.057894	0.0578	0.0194	4.0364	0.0385	8.0067	0.0487
both	chr6_29396866_T_C	rs4987411	OR5V1	6	29396866	T	C	0.4146	0.9721	0.3436	0.4836	0.1728	Psoriasis	0.02627	0.021628	0.030725	1.17e-29	0.21	27.4952	22.5691	32.3735	1.57e-27
both	chr6_29588032_T_C	rs3129034	GABBR1,OR2H2	6	29588032	T	C	0.3379	1.0815	0.4398	0.4445	0.1157	Diabetes mellitus type 1	-0.018666	-0.022082	-0.015356	1.46e-27	0.00459	-14.9329	-17.5618	-12.3217	5.89e-29
both	chr6_29588087_C_T	rs1233387	GABBR1,OR2H2	6	29588087	C	T	0.1956	0.7456	0.6474	0.3141	0.0385	Psoriasis	0.048187	0.041089	0.055031	7.09e-42	0.275	23.4792	20.0103	27.0398	7.97e-39
both	chr6_29666226_G_C	rs2857766	MOG	6	29666226	G	C	0.2999	1.2886	0.4905	0.4191	0.0904	Multiple sclerosis	0.042863	0.033143	0.052375	4.81e-18	0.877	32.4008	24.9898	39.5532	2.72e-18
both	chr6_29666235_G_A	rs3130253	MOG	6	29666235	G	A	0.0675	1.0295	0.8697	0.1257	0.0046	Multiple sclerosis	-0.040949	-0.051727	-0.029844	2.39e-13	0.021	-6.6446	-8.4154	-4.8397	3.14e-13
both	chr6_29725234_T_C	rs1736924	HLA-F	6	29725234	T	C	0.2799	0.8506	0.5199	0.4003	0.0798	Psoriasis	-0.042074	-0.049843	-0.034433	7.76e-27	0.064	-27.9523	-32.9604	-22.858	1.34e-27
both	chr6_29726903_A_C	rs3734814	HLA-F	6	29726903	A	C	0.1114	0.9283	0.7897	0.1978	0.0125	Diabetes mellitus type 1	-0.016763	-0.021176	-0.012276	2.6e-13	0.584	-4.505	-5.6942	-3.2915	8.66e-14
both	chr6_29828599_C_A	rs12722477	HLA-G	6	29828599	C	A	0.0855	0.9667	0.8369	0.1552	0.0079	Diabetes mellitus type 1	-0.010505	-0.020744	9.9e-05	0.0467	0.417	-2.1215	-4.2592	0.0532	0.0506
both	chr6_29829643_C_T	rs12722482	HLA-G	6	29829643	C	T	0.0236	0.3683	0.9534	0.0459	7e-04	Psoriasis	0.26055	0.20931	0.314397	1.92e-22	0.322	15.1656	12.0627	18.3217	1.47e-21
both	chr6_30071463_G_T	rs2301753	RNF39	6	30071463	G	T	0.0534	0.4426	0.8962	0.101	0.0029	Diabetes mellitus type 1	-0.020776	-0.025777	-0.015444	4.41e-15	0.791	-2.6874	-3.3308	-2.0078	1.56e-15
both	chr6_30103553_C_T	rs1116221	TRIM31	6	30103553	C	T	0.2098	0.7685	0.6254	0.3294	0.0451	Psoriasis	0.035029	0.028393	0.042058	5.55e-24	0.33	18.2417	14.6327	21.8564	3.04e-23
both	chr6_30112454_G_A	rs3734838	TRIM31	6	30112454	G	A	0.0623	0.5876	0.8792	0.117	0.0038	Psoriasis	-0.042579	-0.053546	-0.031286	6.6e-14	0.141	-6.4213	-8.0754	-4.7268	4.96e-14
both	chr6_30147178_C_T	rs757262	TRIM40	6	30147178	C	T	0.2852	1.2112	0.5111	0.4073	0.0816	Diabetes mellitus type 1	0.004433	0.000396	0.008552	0.0328	0.0825	3.3454	0.4664	6.2116	0.0229
both	chr6_30147765_G_A	rs757259	TRIM40	6	30147765	G	A	0.2853	1.2112	0.511	0.4074	0.0816	Diabetes mellitus type 1	0.004397	0.000251	0.008475	0.0362	0.0729	3.3327	0.413	6.2113	0.0257
both	chr6_30163934_G_C	rs17194474	TRIM15	6	30163934	G	C	0.0374	1.2188	0.9267	0.0717	0.0016	Psoriasis	0.097946	0.080799	0.11641	9.88e-28	0.708	9.1402	7.5548	10.8133	1.51e-27
both	chr6_30171922_G_A	rs929156	TRIM15	6	30171922	G	A	0.3145	1.2572	0.4704	0.4302	0.0994	Multiple sclerosis	0.0013	-0.002747	0.005335	0.522	0.0851	1.2673	-1.8625	4.5112	0.434
both	chr6_30345563_G_C	rs6986	RPP21,TRIM39-RPP21	6	30345563	G	C	0.177	0.7341	0.6779	0.2903	0.0319	Psoriasis	0.052432	0.045204	0.059708	7.93e-46	0.894	23.5731	20.3448	26.8706	1.03e-44
both	chr6_30346790_C_A	rs974963	RPP21,TRIM39-RPP21	6	30346790	C	A	0.2523	1.1836	0.5598	0.3758	0.0644	Psoriasis	-0.063713	-0.078921	-0.048703	1.3e-16	0.768	-38.5977	-47.9063	-29.307	4.66e-16
both	chr6_30490287_A_G	rs1264457	HLA-E	6	30490287	A	G	0.4947	0.8623	0.2566	0.4975	0.246	Psoriasis	-0.056643	-0.064119	-0.049407	8.57e-51	0.39	-65.8439	-74.0963	-57.5527	4.29e-55
both	chr6_30590700_GA_G	rs72545970	ABCF1	6	30590700	GA	G	0.3252	1.0104	0.4554	0.4388	0.1058	Psoriasis	-0.022625	-0.028264	-0.016931	8.09e-15	0.831	-17.6512	-21.9942	-13.2631	3.07e-15
both	chr6_30665484_C_T	rs34505140	DHX16	6	30665484	C	T	0.0236	9.1527	0.9535	0.0458	7e-04	Psoriasis	0.210059	0.180633	0.24268	1.33e-40	0.356	12.3904	10.6281	14.2511	4.48e-40
both	chr6_30704656_C_A	rs3132589	MDC1	6	30704656	C	A	0.0151	0.7062	0.9701	0.0296	3e-04	Diabetes mellitus type 1	0.05277	0.039841	0.066563	1.45e-14	0.19	1.9543	1.4783	2.4793	2.58e-14
both	chr6_30744028_G_C	rs3094124	IER3	6	30744028	G	C	0.0865	1.0061	0.8344	0.1581	0.0074	Diabetes mellitus type 1	-0.058758	-0.069813	-0.047544	4.91e-25	0.246	-12.1847	-14.4989	-9.8368	4.95e-25
both	chr6_30892536_A_T	rs143367160	DDR1	6	30892536	A	T	0.016	4.8601	0.9684	0.0313	3e-04	Diabetes mellitus type 1	0.060862	0.040481	0.084957	8.65e-08	0.427	2.403	1.5946	3.3016	6.49e-08
both	chr6_30912379_G_A	rs3218820	GTF2H4,VARS2	6	30912379	G	A	0.0253	1.5403	0.9501	0.0492	7e-04	Diabetes mellitus type 1	-0.029744	-0.038143	-0.020171	6.15e-11	0.115	-1.8197	-2.3335	-1.2498	3.91e-11
both	chr6_30925350_G_A	rs9394021	VARS2	6	30925350	G	A	0.253	1.5605	0.5587	0.3766	0.0647	Psoriasis	0.072878	0.067032	0.078683	4.17e-132	0.602	47.2495	43.207	51.2387	1.39e-114
both	chr6_30931747_T_C	rs3131787	SFTA2	6	30931747	T	C	0.1446	0.7266	0.7321	0.2467	0.0212	Diabetes mellitus type 1	0.112119	0.093656	0.130963	8.07e-32	0.00663	40.0615	33.3162	46.7426	6.16e-31
both	chr6_30986714_C_T	rs34126344	MUC21	6	30986714	C	T	0.0792		0.8478	0.146	0.0062	Diabetes mellitus type 1	0.11228	0.089582	0.13523	4.59e-22	0.658	22.2184	17.6924	26.6977	4.16e-22
both	chr6_31025663_G_A	rs115194949	MUC22	6	31025663	G	A	0.0257	0.4883	0.9494	0.0498	8e-04	Diabetes mellitus type 1	0.04847	0.038231	0.059354	4.31e-19	0.642	3.0706	2.4209	3.7655	5.33e-19
both	chr6_31025790_G_T	rs4713420	MUC22	6	31025790	G	T	0.1565	0.9519	0.7117	0.2635	0.0248	Psoriasis	0.016199	0.007954	0.024651	0.000128	0.074	6.4601	3.2787	9.7181	0.000101
both	chr6_31025999_A_T	rs115709409	MUC22	6	31025999	A	T	0.1269	1.1372	0.7627	0.2209	0.0164	Psoriasis	0.003493	-0.008733	0.016207	0.589	0.385	1.2011	-2.5874	5.0863	0.531
both	chr6_31029915_C_G	rs9262549	MUC22	6	31029915	C	G	0.2694	1.0252	0.534	0.3932	0.0728	Multiple sclerosis	0.004679	-0.004864	0.014083	0.331	0.231	4.2871	-2.1082	10.4797	0.182
both	chr6_31034675_G_A	rs3869098	MUC22	6	31034675	G	A	0.4721	1.0653	0.2788	0.4982	0.223	Multiple sclerosis	0.014519	0.011464	0.017532	3.77e-21	0.0745	18.3783	14.5403	22.1426	1.37e-21
both	chr6_31111663_C_T	rs2233982	C6orf15	6	31111663	C	T	0.0475	1.0516	0.9073	0.0905	0.0022	Psoriasis	0.028585	0.015724	0.0422	2.38e-05	0.183	3.3411	1.8066	4.9343	3.03e-05
both	chr6_31112117_A_G	rs2233977	C6orf15	6	31112117	A	G	0.1407	0.753	0.7389	0.2408	0.0203	Diabetes mellitus type 1	-0.025976	-0.030663	-0.021175	1.73e-26	0.119	-8.7981	-10.3891	-7.1996	4.78e-27
both	chr6_31116386_G_A	rs3132554	CDSN,PSORS1C1	6	31116386	G	A	0.4888	0.9785	0.2617	0.4989	0.2393	Psoriasis	-0.04372	-0.050638	-0.037047	3.58e-36	0.752	-49.3377	-56.9677	-41.7525	3.9e-37
both	chr6_31116414_T_C	rs33941312	CDSN,PSORS1C1	6	31116414	T	C	0.0309	1.6241	0.9393	0.0597	0.001	Psoriasis	0.212277	0.190328	0.235544	1.53e-76	0.336	16.4234	14.6911	18.1618	4e-75
both	chr6_31138080_AG_A	rs79153019,rs373592714	PSORS1C1,PSORS1C2	6	31138080	AG	A	0.1102	1.053	0.7922	0.1952	0.0126	Psoriasis	-0.027851	-0.03546	-0.019933	2.95e-12	0.269	-7.4087	-9.4509	-5.3147	8.76e-13
both	chr6_31138114_G_A	rs2233952	PSORS1C1,PSORS1C2	6	31138114	G	A	0.1279	0.9833	0.7611	0.2221	0.0169	Diabetes mellitus type 1	-0.07352	-0.090521	-0.056389	4.28e-17	0.685	-22.589	-27.961	-17.2973	8.46e-17
both	chr6_31138723_TC_T	rs9278990,rs1491500686	PSORS1C1,PSORS1C2	6	31138723	TC	T	0.1062	0.788	0.799	0.1894	0.0115	Diabetes mellitus type 1	-0.008757	-0.020664	0.003883	0.157	0.529	-2.1566	-5.3535	1.0805	0.186
both	chr6_31148468_C_T	rs130069	CCHCR1	6	31148468	C	T	0.034	0.7904	0.9332	0.0657	0.0012	Diabetes mellitus type 1	0.011293	-0.004908	0.028598	0.202	0.00828	0.9847	-0.3995	2.4316	0.19
both	chr6_31148469_A_G	rs130068	CCHCR1	6	31148469	A	G	0.4868	1.157	0.2646	0.4974	0.2381	Psoriasis	-0.060311	-0.069271	-0.051604	6.63e-40	0.499	-69.0372	-79.2856	-59.1836	1.74e-41
both	chr6_31157072_C_T	rs3130453	CCHCR1	6	31157072	C	T	0.4133	0.8335	0.3443	0.4848	0.1709	Psoriasis	0.124662	0.110816	0.138141	2.5e-72	0.205	130.1962	115.8899	144.5546	6.43e-71
both	chr6_31157480_C_A	rs72856718	CCHCR1	6	31157480	C	A	0.1532	2.0217	0.718	0.2577	0.0243	Diabetes mellitus type 1	-0.051761	-0.068802	-0.035029	1.41e-09	0.644	-18.6713	-25.0684	-12.3969	4.77e-09
both	chr6_31157513_C_G	rs201359780	CCHCR1	6	31157513	C	G	0.0218	49.925	0.9569	0.0426	5e-04	Rheumatoid arthritis	0.206311	0.162007	0.253164	4.95e-19	2.28e-05	11.0565	8.7159	13.5106	4.34e-19
both	chr6_31197789_C_T	rs3094609	HCG27	6	31197789	C	T	0.1466	0.9851	0.7289	0.249	0.0221	Multiple sclerosis	-0.170743	-0.216204	-0.12456	3.21e-13	0.207	-60.022	-76.2526	-43.5947	2.58e-13
both	chr6_31197793_G_GGTGTTTCAA	rs568585112,rs374140321	HCG27	6	31197793	G	GGTGTTTCAA	0.0339	0.7974	0.9333	0.0656	0.0011	Diabetes mellitus type 1	0.011844	-0.004684	0.029479	0.179	0.00979	1.0294	-0.3699	2.4547	0.169
both	chr6_31202450_A_G	rs73728294	HCG27	6	31202450	A	G	0.1133	1.2962	0.7866	0.2003	0.0131	Rheumatoid arthritis	0.000423	-0.003695	0.004663	0.857	0.573	0.2029	-0.9379	1.3646	0.766
both	chr6_31202451_C_G	rs9366770	HCG27	6	31202451	C	G	0.4382	1.3473	0.3172	0.4891	0.1937	Multiple sclerosis	0.000285	-0.012778	0.012982	0.95	0.619	2.4632	-11.4765	16.1884	0.684
both	chr6_31410558_G_C	rs9380254	MICA	6	31410558	G	C	0.1311	2.0922	0.7554	0.2271	0.0175	Diabetes mellitus type 1	0.08312	0.058989	0.107516	1.46e-11	0.00678	27.5635	19.8799	35.1306	1.76e-12
both	chr6_31410581_T_G	rs1063630	MICA	6	31410581	T	G	0.199	1.311	0.643	0.316	0.041	Psoriasis	0.004919	-0.004141	0.014067	0.286	0.302	3.4474	-0.9493	8.0345	0.139
both	chr6_31411179_C_G	rs1051790	MICA	6	31411179	C	G	0.0781	0.4828	0.8502	0.1434	0.0064	Diabetes mellitus type 1	-0.056496	-0.06522	-0.047312	9.84e-36	0.208	-10.6872	-12.3223	-9.0189	1.21e-36
both	chr6_31411282_A_T	rs3819268	MICA	6	31411282	A	T	0.0248	1.145	0.951	0.0483	7e-04	Diabetes mellitus type 1	0.052671	0.040842	0.065497	7.86e-17	0.636	3.2306	2.4873	3.9975	7.49e-17
both	chr6_31411332_G_A	rs1051794	MICA	6	31411332	G	A	0.341	1.2562	0.4353	0.4474	0.1173	Psoriasis	0.016857	0.009193	0.024534	1.58e-05	0.146	16.3541	9.7147	23.0634	1.58e-06
both	chr6_31411357_C_G	rs1131897	MICA	6	31411357	C	G	0.0145	0.2168	0.9712	0.0284	3e-04	Psoriasis	-0.071965	-0.084395	-0.058587	6.29e-28	0.248	-2.5391	-2.9848	-2.0724	2.94e-28
both	chr6_31412040_T_C	rs1140700	MICA	6	31412040	T	C	0.4192	0.9917	0.3386	0.4845	0.1769	Diabetes mellitus type 1	-0.008236	-0.015752	-0.000893	0.0321	0.34	-6.2771	-13.9506	1.406	0.113
both	chr6_31412154_G_A	rs1063635	MICA	6	31412154	G	A	0.4193	0.9845	0.3382	0.4851	0.1767	Diabetes mellitus type 1	-0.008193	-0.01565	-0.000819	0.0319	0.472	-6.1348	-13.7929	1.7468	0.12
both	chr6_31412224_TG_T	rs199503730,rs372860257	MICA	6	31412224	TG	T	0.0133	0.2886	0.9736	0.0261	3e-04	Psoriasis	0.295168	0.267272	0.324663	3.29e-89	0.987	9.7772	8.861	10.7438	6.48e-90
both	chr6_31412417_T_C	rs41554412	MICA	6	31412417	T	C	0.195	1.5527	0.6495	0.311	0.0395	Psoriasis	0.012234	0.002776	0.021809	0.0112	0.235	6.982	2.4428	11.5844	0.00296
both	chr6_31412421_C_T	rs61738275	MICA	6	31412421	C	T	0.199	1.3105	0.643	0.316	0.041	Psoriasis	0.004794	-0.004033	0.013844	0.305	0.305	3.4075	-1.1136	7.8607	0.15
both	chr6_31506180_C_G	rs3134900	MICB	6	31506180	C	G	0.0967	0.7712	0.8165	0.1737	0.0098	Diabetes mellitus type 1	0.158314	0.133712	0.182236	1.08e-37	0.0169	38.0987	32.4205	43.8477	5.81e-38
both	chr6_31507279_G_A	rs41273040	MICB	6	31507279	G	A	0.0403	1.3615	0.9211	0.0772	0.0018	Multiple sclerosis	-0.064497	-0.078963	-0.048568	7.5e-17	0.741	-6.3047	-7.7161	-4.8152	1.42e-17
both	chr6_31538914_G_A	rs2071596	ATP6V1G2-DDX39B,DDX39B	6	31538914	G	A	0.1896	1.054	0.657	0.3067	0.0362	Diabetes mellitus type 1	0.021527	0.01636	0.026806	3.94e-16	0.35	10.4165	8.0082	12.8261	8.27e-17
both	chr6_31539004_A_C	rs112327138	ATP6V1G2-DDX39B,DDX39B	6	31539004	A	C	0.0222	5.6658	0.956	0.0435	5e-04	Rheumatoid arthritis	-0.030084	-0.063669	0.010046	0.0962	0.141	-1.5355	-3.471	0.6257	0.11
both	chr6_31541655_A_G	rs2239526	ATP6V1G2-DDX39B,DDX39B	6	31541655	A	G	0.3739	0.8019	0.3934	0.4655	0.1411	Diabetes mellitus type 1	-0.231884	-0.269929	-0.193571	2.68e-33	0.748	-206.2743	-239.8021	-172.5881	5.49e-33
both	chr6_31558303_G_A	rs184070214	NFKBIL1	6	31558303	G	A	0.0268	1.3676	0.9472	0.052	8e-04	Diabetes mellitus type 1	-0.035303	-0.063904	-0.004503	0.0173	0.798	-2.2286	-4.1094	-0.2218	0.0188
both	chr6_31572779_T_C	rs2229094	LTA	6	31572779	T	C	0.3229	1.3034	0.4582	0.4378	0.104	Interstitial lung disease and pulmonary sarcoidosis	-0.009967	-0.012359	-0.007528	1.1e-15	0.414	-7.6899	-9.5221	-5.8493	4.96e-16
both	chr6_31633958_G_A	rs11538263	PRRC2A	6	31633958	G	A	0.048	1.0063	0.9066	0.0908	0.0026	Diabetes mellitus type 1	-0.073908	-0.087203	-0.059904	2.13e-26	0.896	-8.6061	-10.139	-7.025	1.88e-27
both	chr6_31635631_C_T	rs150484029	PRRC2A	6	31635631	C	T	0.021	81.222	0.9584	0.0412	4e-04	Rheumatoid arthritis	0.226702	0.182122	0.275746	1.44e-21	2.05e-05	11.7234	9.3298	14.1704	4.14e-21
both	chr6_31642909_A_G	rs1052486	BAG6	6	31642909	A	G	0.3863	0.7752	0.3775	0.4723	0.1502	Multiple sclerosis	0.012856	0.000126	0.025522	0.0465	0.844	13.1038	1.4231	24.9722	0.0286
both	chr6_31659746_T_C	rs3130617	C6orf47	6	31659746	T	C	0.2035	1.0864	0.6358	0.3213	0.0428	Diabetes mellitus type 1	-0.281461	-0.321799	-0.240558	2.04e-42	0.102	-137.5051	-157.7251	-117.7179	1.74e-41
both	chr6_31662541_C_G	rs28732158	GPANK1	6	31662541	C	G	0.038	0.6128	0.9256	0.0729	0.0015	Psoriasis	0.174875	0.143035	0.20875	2.2e-25	0.109	16.5687	13.4516	19.802	2.39e-24
both	chr6_31672202_C_T	rs9267532	LY6G5B,XXbac-BPG32J3.22	6	31672202	C	T	0.0801	1.1449	0.8464	0.1471	0.0065	Psoriasis	0.055923	0.042934	0.069567	3.11e-16	0.811	11.1621	8.5319	13.867	2.68e-16
both	chr6_31766536_C_A	rs28400002	VWA7	6	31766536	C	A	0.024	1.3757	0.9526	0.0468	6e-04	Multiple sclerosis	-0.053054	-0.076484	-0.026736	1.83e-05	0.646	-3.0308	-4.4701	-1.5752	2.5e-05
both	chr6_31766568_G_T	rs3115671	VWA7	6	31766568	G	T	0.0921	0.8202	0.8247	0.1664	0.0089	Diabetes mellitus type 1	0.227063	0.181688	0.271849	3.82e-23	0.424	52.033	41.6754	62.435	1.09e-22
both	chr6_31772986_A_ACAGGCTCCATGGGG	rs149806946,rs377401343	VWA7	6	31772986	A	ACAGGCTCCATGGGG	0.1217	5.2502	0.7721	0.2125	0.0154	Diabetes mellitus type 1	-0.14754	-0.174131	-0.12001	8.38e-27	0.0994	-43.0743	-50.9761	-34.994	1.7e-26
both	chr6_31810169_C_T	rs2075800	HSPA1L	6	31810169	C	T	0.2974	0.8816	0.4938	0.4176	0.0886	Diabetes mellitus type 1	0.058655	0.047103	0.070453	3.42e-23	0.248	43.8047	35.371	52.4149	1.77e-23
both	chr6_31870664_T_C	rs644827	SLC44A4	6	31870664	T	C	0.4365	0.7597	0.3185	0.49	0.1915	Multiple sclerosis	0.009705	-0.001857	0.021156	0.0968	0.292	11.7686	-0.3926	24.0036	0.0604
both	chr6_31871532_C_T	rs2242665	SLC44A4	6	31871532	C	T	0.4365	0.7611	0.3185	0.49	0.1915	Multiple sclerosis	0.00969	-0.001952	0.021221	0.0959	0.29	11.7149	-0.2694	23.8307	0.0573
both	chr6_31896761_G_A	rs115884658	EHMT2	6	31896761	G	A	0.035	1.8407	0.9313	0.0674	0.0013	Diabetes mellitus type 1	0.533229	0.482557	0.585566	1.85e-92	0.566	46.551	42.1407	51.0437	1.07e-93
both	chr6_31901161_C_T	rs9394078	C2,ZBTB12	6	31901161	C	T	0.1051	3.2262	0.8009	0.188	0.0111	Rheumatoid arthritis	0.0669	0.055986	0.077784	4.25e-33	0.455	17.4004	14.5106	20.3558	5.02e-32
both	chr6_31936027_G_C	rs9332739	C2,XXbac-BPG116M5.17	6	31936027	G	C	0.0541	1.2557	0.8948	0.1022	0.003	Age related macular degeneration	0.013506	0.00787	0.019502	4.99e-06	0.149	1.8216	1.0665	2.6322	7.15e-06
both	chr6_31967790_G_A	rs3911893	SKIV2L	6	31967790	G	A	0.0313	0.7174	0.9386	0.0603	0.0011	Asthma	-0.027969	-0.03504	-0.020722	1.6e-14	0.647	-2.1301	-2.6699	-1.5846	1.64e-14
both	chr6_31968902_C_T	rs449643	SKIV2L	6	31968902	C	T	0.0765	0.545	0.8531	0.1407	0.0062	Diabetes mellitus type 1	-0.08868	-0.101344	-0.075941	9.62e-44	0.432	-16.4166	-18.7403	-14.1023	2.91e-44
both	chr6_31970635_G_T	rs17207867	DXO	6	31970635	G	T	0.0554	0.6918	0.8925	0.1043	0.0032	Psoriasis	0.152828	0.138723	0.167608	1.04e-96	0.704	21.5209	19.4967	23.5763	4.78e-94
both	chr6_31980671_A_G	rs616634	STK19	6	31980671	A	G	0.1732	1.8709	0.6843	0.285	0.0307	Interstitial lung disease and pulmonary sarcoidosis	0.011887	-0.001203	0.025283	0.079	0.295	5.4224	-0.2443	11.1774	0.0682
both	chr6_32038437_CCTG_C	rs1326211092,rs61338903	CYP21A2	6	32038437	CCTG	C	0.3328	1.0737	0.4458	0.4428	0.1114	Multiple sclerosis	0.003431	-0.00153	0.008373	0.177	0.000413	3.3964	-0.7234	7.4163	0.0988
both	chr6_32052735_T_C	rs17207895	TNXB	6	32052735	T	C	0.0202	0.79	0.9601	0.0396	4e-04	Rheumatoid arthritis	-0.07016	-0.083951	-0.054613	5.92e-21	8.71e-05	-3.4188	-4.1064	-2.6884	2.52e-21
both	chr6_32056597_A_G	rs28361051	TNXB	6	32056597	A	G	0.0262	2.5239	0.9484	0.0508	8e-04	Diabetes mellitus type 1	-0.07996	-0.093103	-0.064303	1.91e-27	0.344	-5.0517	-5.9357	-4.083	1.39e-27
both	chr6_32058330_T_C	rs1009382	TNXB	6	32058330	T	C	0.3437	0.9192	0.4319	0.4488	0.1193	Diabetes mellitus type 1	-0.109937	-0.123714	-0.096794	2.35e-57	0.606	-89.1182	-100.0957	-78.3272	3.83e-58
both	chr6_32154609_G_C	rs3134604	PPT2,PPT2-EGFL8	6	32154609	G	C	0.1086	1.0314	0.7954	0.1919	0.0127	Multiple sclerosis	-0.2629	-0.311175	-0.213679	5.4e-26	0.0511	-68.688	-81.6762	-55.6624	8.32e-26
both	chr6_32183666_C_T	rs2070600	AGER	6	32183666	C	T	0.0648	1.2702	0.8748	0.1209	0.0044	Rheumatoid arthritis	0.10478	0.082794	0.127588	6.85e-20	0.185	16.7739	13.2287	20.4009	6.66e-20
both	chr6_32220863_T_C	rs520692	NOTCH4	6	32220863	T	C	0.3069	1.0069	0.4808	0.4247	0.0945	Psoriasis	0.016313	0.010386	0.022198	5.28e-08	0.0376	12.7706	8.1957	17.3374	4.48e-08
both	chr6_32221046_G_A	rs8192585	NOTCH4	6	32221046	G	A	0.0547	1.325	0.8937	0.1032	0.0031	Diabetes mellitus type 1	0.02593	0.018829	0.03349	7.13e-12	0.498	3.5012	2.5151	4.539	1.38e-11
both	chr6_32222613_T_G	rs915894	NOTCH4	6	32222613	T	G	0.3183	0.8737	0.4663	0.4308	0.1029	Diabetes mellitus type 1	0.146413	0.130399	0.1622	8.64e-72	0.0991	120.3586	107.2798	133.3521	8.39e-73
both	chr6_32293994_A_G	rs560505	C6orf10	6	32293994	A	G	0.3138	0.7352	0.4713	0.4297	0.099	Diabetes mellitus type 1	0.059254	0.046208	0.072025	2.29e-19	0.325	48.5698	38.6042	58.6417	1.76e-21
both	chr6_32332045_G_A	rs1003878	C6orf10	6	32332045	G	A	0.1887	0.8063	0.6589	0.3048	0.0363	Diabetes mellitus type 1	0.117665	0.08877	0.146044	7.54e-16	0.0127	54.8486	41.7241	68.4479	9.71e-16
both	chr6_32393985_G_A	rs35624343	BTNL2	6	32393985	G	A	0.2505	1.7671	0.5622	0.3745	0.0633	Diabetes mellitus type 1	-0.13866	-0.158971	-0.118115	6.39e-40	0.0176	-82.4362	-94.755	-69.6362	9.88e-38
both	chr6_32403192_TG_T	rs60740710,rs370253771	BTNL2	6	32403192	TG	T	0.1608	2.3474	0.7045	0.2695	0.026	Diabetes mellitus type 1	-0.067092	-0.077746	-0.056324	2.07e-34	0.152	-25.8122	-29.93	-21.5935	3.2e-34
both	chr6_32443258_C_A	rs8084	HLA-DRA	6	32443258	C	A	0.4926	0.8921	0.2576	0.4996	0.2428	Multiple sclerosis	-0.052382	-0.064286	-0.0406	2.59e-18	0.568	-56.2798	-70.2995	-42.1255	4.48e-15
both	chr6_32443869_G_T	rs7192	HLA-DRA	6	32443869	G	T	0.4771	0.8605	0.2733	0.4992	0.2276	Multiple sclerosis	-0.070016	-0.083628	-0.056646	5.95e-24	0.846	-74.5274	-90.0631	-59.3228	1.26e-21
both	chr6_32522015_G_T	rs41562816	HLA-DRB5	6	32522015	G	T	0.0379	0.5456	0.9259	0.0725	0.0016	Multiple sclerosis	-0.098498	-0.120968	-0.074594	4.86e-17	0.561	-9.0539	-11.1629	-6.8759	6.44e-17
both	chr6_32522029_C_T	rs146630533	HLA-DRB5	6	32522029	C	T	0.0559	0.6224	0.8917	0.1049	0.0034	Psoriasis	0.059519	0.040374	0.080263	1.11e-08	0.169	8.8109	6.1111	11.5875	4.03e-10
both	chr6_32660883_T_C	rs28688207	HLA-DQB1	6	32660883	T	C	0.0123	0.3502	0.9757	0.0241	2e-04	Diabetes mellitus type 1	-0.043235	-0.05671	-0.028003	3e-09	0.313	-1.2746	-1.6749	-0.8378	1.76e-09
both	chr6_32666522_A_ACC	rs749944694	HLA-DQB1	6	32666522	A	ACC	0.2737	1.6345	0.5284	0.3959	0.0757	Diabetes mellitus type 1	0.211092	0.186772	0.235708	2.45e-63	0.262	157.184	140.1631	174.2808	7.6e-73
both	chr6_32666529_T_A	rs1049060	HLA-DQB1	6	32666529	T	A	0.4743	0.9005	0.2774	0.4966	0.226	Diabetes mellitus type 1	-0.342383	-0.366658	-0.318427	2.71e-171	0.101	-358.9947	-384.7934	-333.1896	3.58e-161
both	chr6_32666541_C_A	rs3891176	HLA-DQB1	6	32666541	C	A	0.1422	0.6575	0.7362	0.2431	0.0206	Diabetes mellitus type 1	0.082857	0.061406	0.104261	1.71e-14	6.78e-06	29.526	22.2014	36.9853	1.04e-14
both	chr6_32746366_G_A	rs2071800	HLA-DQA2	6	32746366	G	A	0.0352	0.5605	0.9309	0.0679	0.0012	Asthma	0.009316	0.0023	0.016489	0.01	0.581	0.8138	0.2064	1.4308	0.00934
both	chr6_32783144_A_G	rs57912571	HLA-DQB2	6	32783144	A	G	0.0527	1.9747	0.8977	0.0993	0.003	Diabetes mellitus type 1	0.511253	0.471377	0.553206	4.1e-133	0.0266	68.5542	63.1008	74.0144	1.5e-133
both	chr6_32797719_C_A	rs141454996	HLA-DOB	6	32797719	C	A	0.0287	176.23	0.9436	0.0554	0.001	Rheumatoid arthritis	0.188733	0.148631	0.231082	6e-19	5.25e-05	13.3565	10.5071	16.3552	5.6e-19
both	chr6_32813777_G_A	rs2070121	HLA-DOB,XXbac-BPG246D15.9	6	32813777	G	A	0.1112	1.3399	0.7899	0.1978	0.0124	Diabetes mellitus type 1	-0.03324	-0.037754	-0.028378	9.97e-44	0.437	-8.8501	-10.0811	-7.5867	1.32e-44
both	chr6_32814335_C_T	rs11575907	HLA-DOB,XXbac-BPG246D15.9	6	32814335	C	T	0.0124	0.336	0.9755	0.0243	2e-04	Psoriasis	0.194887	0.168922	0.222692	1.17e-45	0.254	5.9799	5.1735	6.8067	2.15e-45
both	chr6_32828974_T_C	rs241447	TAP2,XXbac-BPG246D15.9	6	32828974	T	C	0.3266	1.2664	0.4553	0.4361	0.1086	Diabetes mellitus type 1	-0.069014	-0.078056	-0.060144	6.06e-51	0.0351	-51.4315	-58.5204	-44.4266	4.58e-46
both	chr6_32829016_G_A	rs4148876	TAP2,XXbac-BPG246D15.9	6	32829016	G	A	0.0723	0.9536	0.8608	0.1338	0.0054	Diabetes mellitus type 1	0.029185	0.021952	0.036531	6.94e-15	0.0862	5.3319	4.0186	6.7042	9.89e-15
both	chr6_32830032_C_T	rs2228396	TAP2,XXbac-BPG246D15.9	6	32830032	C	T	0.0812	0.8402	0.8445	0.1487	0.0068	Asthma	0.003965	-0.001708	0.009854	0.185	0.227	0.8384	-0.3072	1.9963	0.158
both	chr6_32832447_C_A	rs2228397	TAP2,XXbac-BPG246D15.9	6	32832447	C	A	0.1884	0.8025	0.6593	0.3046	0.0361	Diabetes mellitus type 1	0.001157	-0.006111	0.008388	0.75	0.341	1.081	-2.2467	4.3941	0.53
both	chr6_32832635_C_T	rs1800454	TAP2,XXbac-BPG246D15.9	6	32832635	C	T	0.1394	0.9524	0.741	0.2393	0.0198	Diabetes mellitus type 1	-0.008622	-0.014214	-0.002937	0.00273	0.813	-2.8235	-4.717	-0.8805	0.00425
both	chr6_32847198_T_C	rs1135216	PSMB9,TAP1	6	32847198	T	C	0.1794	1.1767	0.6737	0.2937	0.0326	Rheumatoid arthritis	-0.020476	-0.02512	-0.015751	7.71e-18	0.896	-8.8909	-10.91	-6.9168	5.01e-18
both	chr6_32857313_G_A	rs17587	PSMB9	6	32857313	G	A	0.2244	0.8319	0.6019	0.3473	0.0508	Interstitial lung disease and pulmonary sarcoidosis	0.010236	0.002251	0.018382	0.0149	0.139	5.9416	1.3694	10.4074	0.01
both	chr6_32890300_T_C	rs144112342	PSMB9	6	32890300	T	C	0.0186	0.8973	0.9632	0.0365	3e-04	Rheumatoid arthritis	-0.015458	-0.026587	-0.002841	0.00917	0.0309	-0.672	-1.1933	-0.1234	0.00939
both	chr6_32937204_A_G	rs1042337	HLA-DMB	6	32937204	A	G	0.1483	1.1252	0.7256	0.2522	0.0222	Diabetes mellitus type 1	-0.009248	-0.01363	-0.004654	4.7e-05	0.000148	-3.1957	-4.8157	-1.5818	9.29e-05
both	chr6_32937309_G_T	rs2071555	HLA-DMB	6	32937309	G	T	0.0297	1.3569	0.9415	0.0575	0.001	Interstitial lung disease and pulmonary sarcoidosis	-0.012315	-0.017231	-0.007025	1.69e-06	0.774	-0.8876	-1.2383	-0.5104	1.67e-06
both	chr6_32949767_C_T	rs1063478	HLA-DMA,XXbac-BPG181M17.5	6	32949767	C	T	0.1008	0.7742	0.8087	0.181	0.0103	Psoriasis	0.048012	0.038712	0.057664	4.76e-23	0.391	12.1795	9.7414	14.6272	1.68e-22
both	chr6_32979187_G_A	rs206778	BRD2	6	32979187	G	A	0.4581	1.4968	0.2949	0.4942	0.211	Diabetes mellitus type 1	0.008143	0.00337	0.012839	0.000696	0.854	10.939	5.5003	16.323	6.23e-05
both	chr6_32997285_A_G	rs3128947	HLA-DOA	6	32997285	A	G	0.1311	0.7522	0.7551	0.2276	0.0173	Rheumatoid arthritis	0.000666	-0.002834	0.004274	0.724	0.79	0.2604	-0.8408	1.3911	0.684
both	chr6_33006774_G_T	rs2582	HLA-DOA	6	33006774	G	T	0.1091	0.8222	0.7941	0.1935	0.0124	Psoriasis	0.034925	0.026779	0.043125	1e-16	0.196	9.4294	7.2115	11.7436	6.36e-16
both	chr6_33008092_G_A	rs375256	HLA-DOA	6	33008092	G	A	0.2818	1.1454	0.5163	0.4038	0.0799	Diabetes mellitus type 1	0.022992	0.020046	0.02593	1.3e-52	0.402	16.5217	14.2813	18.7642	6.41e-48
both	chr6_33069863_C_T	rs1126533	HLA-DPA1	6	33069863	C	T	0.0288	0.8538	0.9433	0.0559	8e-04	Diabetes mellitus type 1	-0.031586	-0.038592	-0.023703	4.65e-17	0.0424	-2.2025	-2.7041	-1.6597	1.49e-16
both	chr6_33080689_G_T	rs1126511	HLA-DPA1,HLA-DPB1	6	33080689	G	T	0.1639	0.7356	0.6996	0.2731	0.0273	Rheumatoid arthritis	0.000604	-0.002298	0.003449	0.665	0.00463	0.2879	-0.908	1.4854	0.625
both	chr6_33080690_G_T	rs1126513	HLA-DPA1,HLA-DPB1	6	33080690	G	T	0.1636	0.7354	0.7001	0.2726	0.0273	Rheumatoid arthritis	0.000654	-0.00217	0.003557	0.666	0.00416	0.3042	-0.8638	1.4914	0.595
both	chr6_33080825_A_C	rs1042131	HLA-DPB1	6	33080825	A	C	0.4982	1.159	0.253	0.4976	0.2494	Diabetes mellitus type 1	0.001655	-0.004224	0.007443	0.563	0.323	3.026	-3.8314	9.9105	0.368
both	chr6_33080863_A_G	rs1042140	HLA-DPB1	6	33080863	A	G	0.1703	0.7189	0.689	0.2814	0.0296	Non melanoma skin cancer	-0.007966	-0.010729	-0.005096	3.46e-08	0.487	-3.2719	-4.4109	-2.1133	3.01e-08
both	chr6_33085181_C_T	rs1042335	HLA-DPB1	6	33085181	C	T	0.255	0.8405	0.5556	0.3787	0.0657	Diabetes mellitus type 1	0.011638	0.007546	0.015683	2.26e-08	0.369	7.4834	4.7912	10.1272	2.45e-08
both	chr6_33085204_C_A	rs14362	HLA-DPB1	6	33085204	C	A	0.193	1.7368	0.652	0.31	0.038	Diabetes mellitus type 1	-0.097118	-0.111928	-0.082245	3.74e-37	0.478	-44.7926	-51.7232	-37.8169	1.79e-36
both	chr6_33085800_G_A	rs9276	HLA-DPB1	6	33085800	G	A	0.0577	1.1078	0.888	0.1084	0.0035	Diabetes mellitus type 1	0.071308	0.062066	0.080941	3.21e-50	0.535	10.2195	8.8764	11.5875	1.13e-48
both	chr6_33288694_C_T	rs3130257	WDR46	6	33288694	C	T	0.0852	1.0365	0.8368	0.156	0.0072	Multiple sclerosis	-0.001622	-0.007166	0.004317	0.556	0.263	-0.2387	-1.4327	0.9823	0.671
both	chr6_33292438_C_T	rs35273540	PFDN6,RGL2	6	33292438	C	T	0.0122	0.7652	0.9758	0.024	2e-04	Diabetes mellitus type 1	0.060737	0.044155	0.079688	2.75e-11	0.612	1.829	1.3167	2.3785	2.03e-11
both	chr6_33305078_C_G	rs2071888	TAPBP	6	33305078	C	G	0.4739	0.965	0.2772	0.4977	0.2251	Diabetes mellitus type 1	-0.034561	-0.042029	-0.027526	3.86e-21	9.14e-08	-38.9846	-47.0832	-30.9194	1.65e-21
both	chr6_33316178_C_T	rs141444056	ZBTB22	6	33316178	C	T	0.0221	10.628	0.9563	0.0432	5e-04	Diabetes mellitus type 1	0.060735	0.042119	0.081622	2.51e-09	0.783	3.3177	2.266	4.4535	3.45e-09
both	chr6_33414511_A_G	rs3116713	PHF1	6	33414511	A	G	0.0722	1.0216	0.861	0.1337	0.0053	Multiple sclerosis	-0.001079	-0.007131	0.005482	0.715	0.158	-0.0958	-1.1962	1.0392	0.856
both	chr6_33416696_C_T	rs41267649	CUTA	6	33416696	C	T	0.0383	1.7564	0.9249	0.0735	0.0016	Diabetes mellitus type 1	0.318671	0.279164	0.35957	7.07e-54	0.258	30.3582	26.5717	34.1652	9.9e-56
both	chr6_33432001_C_T	rs9394145	SYNGAP1	6	33432001	C	T	0.4719	1.8234	0.2815	0.4932	0.2252	Schizophrenia	0.015388	0.009458	0.021313	3.4e-07	0.258	18.3739	11.4837	25.2931	2.32e-07
both	chr6_33685709_G_A	rs12528378	ITPR3	6	33685709	G	A	0.0739	0.6836	0.8579	0.1364	0.0057	Diabetes mellitus type 1	-0.014889	-0.019684	-0.009724	4.94e-09	0.229	-2.6583	-3.5156	-1.7706	1.59e-09
both	chr6_33691695_G_C	rs2229642	ITPR3	6	33691695	G	C	0.4037	1.3353	0.3564	0.4799	0.1637	Rheumatoid arthritis	-0.005067	-0.006512	-0.003639	7.47e-12	0.0208	-4.9454	-6.3392	-3.5552	4.29e-12
both	chr6_33801120_G_A	rs2281820	MLN	6	33801120	G	A	0.4331	0.9448	0.3223	0.4891	0.1886	Diabetes mellitus type 1	-0.010061	-0.013351	-0.006858	1.24e-09	0.161	-10.4092	-13.6324	-7.1423	3.94e-10
both	chr6_33850601_C_G	rs116997897	MLN	6	33850601	C	G	0.0222	1.5193	0.9561	0.0434	5e-04	Psoriasis	0.061062	0.041747	0.081803	2.28e-09	0.12	3.329	2.2583	4.4722	5.01e-09
both	chr6_33960658_C_T	rs9380392	GRM4	6	33960658	C	T	0.4201	1.0273	0.3367	0.4865	0.1768	Diabetes mellitus type 1	-0.013543	-0.01683	-0.010303	8.22e-16	0.264	-13.4896	-16.7577	-10.2708	2.17e-16
both	chr6_33982056_C_T	rs189807979	GRM4	6	33982056	C	T	0.014	11.24	0.9723	0.0275	2e-04	Diabetes mellitus type 1	0.296851	0.231558	0.368189	1.91e-17	0.234	10.2498	7.9346	12.6507	2.14e-17
both	chr6_33985737_G_A	rs141935215	GRM4	6	33985737	G	A	0.0234	1.8507	0.9538	0.0456	6e-04	Diabetes mellitus type 1	0.08853	0.074164	0.10386	3.57e-31	0.925	5.1386	4.2884	6.0405	1.5e-30
both	chr6_33993315_C_T	rs114732441	GRM4	6	33993315	C	T	0.0283	19.808	0.9443	0.0548	9e-04	Diabetes mellitus type 1	0.059809	0.044061	0.076917	9.91e-13	0.4	4.1931	3.0817	5.4001	2.31e-12
both	chr6_34010671_A_G	rs192388860	GRM4	6	34010671	A	G	0.0126	3.7868	0.9749	0.025	2e-04	Diabetes mellitus type 1	0.084025	0.059482	0.112305	6.54e-10	0.215	2.6348	1.8526	3.5073	9.09e-10
both	chr6_36677919_A_G	rs2395655	CDKN1A	6	36677919	A	G	0.3636	0.9259	0.4053	0.4623	0.1324	Ischemic heart disease	-0.117179	-0.146926	-0.087545	1.54e-14	0.831	-103.3891	-129.8483	-77.0574	1.56e-14
both	chr6_39173437_A_G	rs6921231	KCNK5	6	39173437	A	G	0.0788	1.2923	0.8489	0.1447	0.0064	Ischemic heart disease	-0.199048	-0.253281	-0.1447	5.31e-13	0.0574	-38.1712	-48.8387	-27.728	1.04e-12
both	chr6_40441504_T_C	rs34298980	LRFN2	6	40441504	T	C	0.3454	0.65	0.4297	0.4497	0.1205	Diabetes mellitus type 2	-0.032292	-0.041131	-0.023597	5.54e-13	0.899	-27.0521	-34.3695	-19.6047	7.06e-13
both	chr6_41558001_A_G	rs10947980	FOXP4	6	41558001	A	G	0.3047	1.1716	0.484	0.4227	0.0933	Prostate cancer	0.030792	0.024172	0.037387	6.01e-20		23.2761	18.4147	28.2565	2.81e-20
both	chr6_43790159_C_A	rs998584	VEGFA	6	43790159	C	A	0.4817	1.026	0.2695	0.4977	0.2328	Diabetes mellitus type 2	0.030353	0.022151	0.038627	6.13e-13	0.578	36.1654	26.1197	46.0715	1.39e-12
both	chr6_50849174_G_T	rs72892910	TFAP2B	6	50849174	G	T	0.2034	1.093	0.6355	0.3222	0.0422	Diabetes mellitus type 2	0.036857	0.025846	0.047805	3.39e-11	0.937	18.3555	12.8887	23.79	3.87e-11
both	chr6_73882169_T_C	rs1370439	CD109	6	73882169	T	C	0.4305		0.3246	0.4898	0.1857	Endometriosis	0.001359	0.000992	0.001717	2.3e-13		1.4559	1.0491	1.8635	1.84e-12
both	chr6_75605969_T_A	rs58570618	SENP6	6	75605969	T	A	0.1334	1.3479	0.7508	0.2316	0.0176	Atrial fibrillation and flutter	0.012639	0.008577	0.016796	1.77e-09	0.0346	4.1324	2.8416	5.4801	9.4e-10
both	chr6_90211688_T_C	rs2325261	BACH2	6	90211688	T	C	0.2806	0.6791	0.5179	0.4029	0.0792	Asthma	-0.013239	-0.016025	-0.010486	6.3e-21	3.98e-05	-8.9999	-10.8335	-7.1577	7.37e-22
both	chr6_96613283_C_T	rs9486725	FHL5	6	96613283	C	T	0.2988	0.9094	0.4922	0.418	0.0898	Migraine	0.039739	0.031561	0.047797	1.19e-21	0.0112	29.4068	23.384	35.5538	7.51e-21
both	chr6_100173055_C_T	rs17185536	MCHR2	6	100173055	C	T	0.2045	0.8421	0.6327	0.3256	0.0417	Atrial fibrillation and flutter	0.02475	0.017877	0.031796	2.43e-12	0.746	12.4151	8.9659	15.875	2.17e-12
both	chr6_104983309_G_A	rs75894113	LIN28B	6	104983309	G	A	0.0745	1.196	0.8567	0.1375	0.0058	Gallbladder and biliary diseases	-0.005509	-0.007106	-0.003884	1.46e-11	0.103	-0.9967	-1.2804	-0.705	1.19e-11
both	chr6_109002316_G_T	rs2273668	SESN1	6	109002316	G	T	0.1486	1.1946	0.7248	0.2532	0.022	Prostate cancer	0.023024	0.014043	0.032035	5.4e-07		8.4018	5.0426	11.789	1.18e-06
both	chr6_111592059_C_T	rs33980500	TRAF3IP2	6	111592059	C	T	0.0727	0.9803	0.8601	0.1344	0.0055	Psoriasis	0.049236	0.038866	0.059814	4.3e-20	0.0647	8.8348	6.993	10.778	4.71e-20
both	chr6_116936036_C_T	rs675495	RFX6	6	116936036	C	T	0.3549	1.11	0.4166	0.4571	0.1263	Prostate cancer	-0.033176	-0.04019	-0.026387	2.21e-21		-28.3453	-34.1265	-22.6163	6.4e-22
both	chr6_117202308_A_C	rs7753558	VGLL2	6	117202308	A	C	0.3182	1.0874	0.4654	0.4329	0.1017	Inguinal femoral and abdominal hernia	0.00121	0.000938	0.001477	1.99e-18	3.54e-06	0.946	0.7281	1.1666	1.08e-17
both	chr6_117208687_T_C	rs11153653	VGLL2	6	117208687	T	C	0.3398	0.7262	0.4357	0.4488	0.1154	Atrial fibrillation and flutter	0.011315	0.008614	0.014016	1.71e-16	0.000597	9.4689	7.1732	11.7435	3.93e-16
both	chr6_117675468_T_C	rs80196932	NUS1	6	117675468	T	C	0.2013	1.4489	0.6385	0.3204	0.0411	Diabetes mellitus type 2	-0.044725	-0.055745	-0.033325	5.72e-15	0.728	-21.8263	-27.2258	-16.3322	4.99e-15
both	chr6_121461984_C_T	rs2389542	GJA1	6	121461984	C	T	0.1197	0.7712	0.7752	0.2103	0.0145	Migraine	0.03128	0.019506	0.043563	3.42e-07	0.35	9.1949	5.7892	12.6877	2.33e-07
both	chr6_122069938_C_T	rs1357051	HSF2	6	122069938	C	T	0.3334	0.8812	0.4447	0.4439	0.1115	Atrial fibrillation and flutter	-0.014149	-0.017004	-0.011238	6.39e-22	0.636	-11.4288	-13.6465	-9.1498	5.72e-23
both	chr6_126567185_A_T	rs4629706	CENPW	6	126567185	A	T	0.475	0.9326	0.2764	0.4974	0.2263	Diabetes mellitus type 2	0.031447	0.023267	0.039684	6.36e-14	0.392	36.8991	27.1914	46.4702	7.18e-14
both	chr6_127131436_C_T	rs2800710	RSPO3	6	127131436	C	T	0.4741	1.0157	0.2773	0.4971	0.2256	Endometriosis	-0.001042	-0.001443	-0.000648	2.53e-07		-1.1863	-1.6544	-0.7316	4.39e-07
both	chr6_133905009_T_C	rs162185	TCF21	6	133905009	T	C	0.4755	1.1965	0.2759	0.497	0.227	Ischemic heart disease	-0.146443	-0.174671	-0.118057	5.67e-24	0.003	-167.8649	-199.8276	-134.7279	6.79e-24
both	chr6_137678425_GA_G	rs35926684,rs397886367	OLIG3	6	137678425	GA	G	0.2099	0.9233	0.6251	0.33	0.0449	Inflammatory bowel disease	0.003439	0.002578	0.004309	9.62e-15	0.433	1.778	1.3265	2.2298	1.79e-14
both	chr6_137895651_T_C	rs674451	TNFAIP3	6	137895651	T	C	0.344	1.0511	0.4311	0.4498	0.1191	Psoriasis	0.021101	0.01594	0.026108	4.12e-16	0.312	18.1145	13.7838	22.4119	2.28e-16
both	chr6_139503855_A_G	rs590015	CITED2	6	139503855	A	G	0.4979	1.0462	0.2538	0.4966	0.2496	Diabetes mellitus type 2	-0.030197	-0.038989	-0.021664	1.68e-11	0.0788	-36.3771	-46.6805	-25.711	1.04e-11
both	chr6_143243264_C_A	rs7748846	AIG1	6	143243264	C	A	0.4397	1.0336	0.3137	0.4931	0.1932	Inguinal femoral and abdominal hernia	0.001028	0.000768	0.001286	4.9e-15	2.63e-05	1.111	0.8279	1.391	6.98e-15
both	chr6_151351050_A_T	rs61748676	AKAP12	6	151351050	A	T	0.0647	2.1511	0.8748	0.121	0.0042	Endometriosis	0.003026	0.002164	0.003912	1.28e-11		0.4829	0.3403	0.6178	9.32e-12
both	chr6_151494876_T_C	rs1971256	CCDC170	6	151494876	T	C	0.2202	1.1582	0.6088	0.342	0.0492	Endometriosis	0.002355	0.001897	0.00281	5.87e-24		1.2851	1.0381	1.538	1.19e-23
both	chr6_151615542_G_A	rs6929137	CCDC170	6	151615542	G	A	0.1982	0.5465	0.6434	0.3169	0.0398	Breast cancer	0.036797	0.030202	0.043315	1.51e-28		18.0331	14.8428	21.2776	2.03e-27
both	chr6_151695234_A_T	rs862346	ESR1	6	151695234	A	T	0.4682	1.1118	0.283	0.4976	0.2194	Endometriosis	0.001562	0.001158	0.001959	1.54e-14		1.8136	1.3405	2.2798	1.68e-14
both	chr6_151923512_A_C	rs4870063	ESR1	6	151923512	A	C	0.3456	0.9623	0.4283	0.4522	0.1195	Major depressive disorder	0.021087	0.014704	0.027764	2.46e-10	0.0501	17.922	12.4596	23.5131	1.53e-10
both	chr6_152241136_C_G	rs58415480	SYNE1	6	152241136	C	G	0.232	1.576	0.591	0.354	0.055	Endometriosis	0.003244	0.002787	0.003692	1.79e-45		1.8825	1.615	2.152	3.68e-43
both	chr6_152249139_A_G	rs17215781	SYNE1	6	152249139	A	G	0.0692	1.051	0.8665	0.1285	0.0049	Endometriosis	-0.003002	-0.0037	-0.002285	8.95e-17		-0.5043	-0.6222	-0.3818	1.11e-16
both	chr6_152344126_A_C	rs4645434	SYNE1	6	152344126	A	C	0.4603	0.8922	0.2921	0.4951	0.2127	Endometriosis	0.0014	0.001047	0.00175	5.86e-15		1.6035	1.177	2.0216	5.42e-14
both	chr6_159315873_G_C	rs1875820	FNDC1	6	159315873	G	C	0.1372	0.9659	0.7443	0.237	0.0188	Ischemic heart disease	0.162356	0.124522	0.202815	1.22e-15	0.0431	54.6225	41.0806	68.2804	3.39e-15
both	chr6_160160511_T_TG	rs4646284	SLC22A1	6	160160511	T	TG	0.2591	0.8427	0.5497	0.3825	0.0678	Prostate cancer	0.04989	0.043382	0.056409	6.43e-52		32.2193	27.9443	36.535	1.4e-49
both	chr6_160348779_C_T	rs668871	SLC22A3	6	160348779	C	T	0.4961	1.06	0.2539	0.4999	0.2462	Ischemic heart disease	-0.161743	-0.194924	-0.1291	4.23e-22	0.00727	-194.2368	-233.0681	-155.9931	1.49e-22
both	chr6_160540105_T_C	rs3798220	LPA	6	160540105	T	C	0.0113	0.6007	0.9776	0.0223	1e-04	Ischemic heart disease	1.175272	1.034793	1.319446	1.32e-58	1.74e-06	32.4986	28.6047	36.484	2.17e-58
both	chr6_160564494_G_A	rs118039278	LPA	6	160564494	G	A	0.0463	0.4096	0.9098	0.0878	0.0024	Ischemic heart disease	0.868604	0.800099	0.939607	1.01e-131	3.37e-12	99.0236	91.0554	107.0948	5.94e-129
both	chr6_167117605_C_T	rs6456160	CCR6	6	167117605	C	T	0.4416	0.9727	0.3115	0.4938	0.1947	Non melanoma skin cancer	-0.000725	-0.000922	-0.000531	3.05e-13	0.000733	-0.7741	-0.9759	-0.5704	7.57e-14
both	chr7_1838741_G_A	rs3889573	MAD1L1	7	1838741	G	A	0.2625	0.8945	0.5448	0.3853	0.0699	Diabetes mellitus type 2	-0.03176	-0.042342	-0.0215	3.92e-09	0.686	-20.2374	-26.8506	-13.6729	2.06e-09
both	chr7_5362736_C_T	rs147458296	TNRC18	7	5362736	C	T	0.0102		0.9797	0.0202	1e-04	Inflammatory bowel disease	0.105822	0.069259	0.146256	1.07e-07	0.905	2.6724	1.7358	3.698	1.25e-07
both	chr7_6430991_G_C	rs34421596	DAGLB	7	6430991	G	C	0.2254	0.8705	0.6006	0.348	0.0514	Gallbladder and biliary diseases	0.003607	0.002629	0.004578	3.92e-13	0.0638	1.9963	1.4538	2.5364	5.69e-13
both	chr7_6508277_G_T	rs184043502	GRID2IP	7	6508277	G	T	0.0574	3.5397	0.8887	0.1078	0.0035	Inflammatory bowel disease	0.005605	0.003481	0.007825	4.75e-07	0.962	0.7901	0.485	1.1014	4.88e-07
both	chr7_14858657_C_T	rs17168486	DGKB	7	14858657	C	T	0.1984	1.1467	0.643	0.3171	0.0398	Diabetes mellitus type 2	0.034484	0.023544	0.045406	6.68e-10	0.724	16.8243	11.5659	22.1173	6.06e-10
both	chr7_15019647_A_C	rs11514706	DGKB	7	15019647	A	C	0.4075	0.8041	0.3519	0.4812	0.1669	Diabetes mellitus type 2	0.036137	0.027584	0.044421	2.19e-17	0.281	36.3672	27.7908	44.9636	8.2e-17
both	chr7_19009765_G_A	rs2107595	HDAC9	7	19009765	G	A	0.1937	1.308	0.6506	0.3113	0.0381	Ischemic heart disease	0.195111	0.159084	0.231708	3.98e-26	0.0662	92.9156	75.5687	110.3195	8.16e-26
both	chr7_20957333_T_TG	rs10713532,rs398003925	SP8	7	20957333	T	TG	0.2206	0.9879	0.6076	0.3436	0.0488	Benign prostatic hyperplasia	0.030597	0.0231	0.038243	5.03e-15		16.6499	12.4046	20.8554	7.59e-15
both	chr7_27914803_A_G	rs77656805	JAZF1	7	27914803	A	G	0.0209	1.2572	0.9587	0.0408	5e-04	Prostate cancer	-0.067934	-0.095277	-0.038881	1.59e-06	1.82e-07	-3.4512	-4.8388	-2.0132	1.48e-06
both	chr7_27936944_G_A	rs10486567	JAZF1	7	27936944	G	A	0.2618	1.1942	0.5451	0.3863	0.0687	Prostate cancer	-0.048915	-0.056414	-0.041441	7.19e-37		-30.7333	-35.4746	-25.9924	4.33e-38
both	chr7_28139006_TG_T	rs34844509,rs398004155	JAZF1	7	28139006	TG	T	0.4911	0.9726	0.2603	0.4972	0.2425	Diabetes mellitus type 2	-0.057672	-0.067684	-0.047736	4.14e-30	0.064	-68.1853	-79.8007	-56.2905	3.47e-30
both	chr7_29092663_A_G	rs117744081	CPVL	7	29092663	A	G	0.0341	1.1189	0.9332	0.0655	0.0014	Non melanoma skin cancer	0.011796	-0.003827	0.028707	0.164	0.0386	1.0113	-0.3347	2.4071	0.162
both	chr7_32329536_G_A	rs215634	PDE1C	7	32329536	G	A	0.287	1.1918	0.5107	0.4046	0.0847	Chronic obstructive pulmonary disease	0.024824	0.015643	0.033796	8.77e-08	0.567	17.4994	11.099	24.029	9.6e-08
both	chr7_37342861_T_G	rs60600003	ELMO1	7	37342861	T	G	0.1019	0.9672	0.8067	0.1827	0.0106	Psoriasis	0.034421	0.025135	0.043893	5.49e-13	0.00773	8.6491	6.3177	10.931	3.07e-13
both	chr7_40425920_G_A	rs12531683	SUGCT	7	40425920	G	A	0.1502	1.467	0.7225	0.2545	0.023	Migraine	0.054266	0.041328	0.067422	5.01e-16	0.963	20.0604	15.2839	24.9158	7.81e-16
both	chr7_45619561_G_A	rs139610002	ADCY1	7	45619561	G	A	0.0114	4.7368	0.9773	0.0226	1e-04	Ischemic heart disease	0.524972	0.331639	0.732075	2.21e-07	0.316	14.6578	9.4686	20.2224	1.63e-07
both	chr7_50683424_T_C	rs61250449	GRB10	7	50683424	T	C	0.223	2.907	0.6051	0.3437	0.0512	Kidney cancer	-0.027458	-0.036639	-0.018183	7.04e-09	0.00304	-14.6178	-19.5426	-9.6542	4.94e-09
both	chr7_73625076_C_G	rs35493868	MLXIPL	7	73625076	C	G	0.1805	0.8993	0.6722	0.2947	0.0331	Gout	-0.002703	-0.003565	-0.001825	1.36e-09	5.65e-05	-1.1804	-1.5546	-0.7992	8.67e-10
both	chr7_74025911_T_C	rs3757582	ELN	7	74025911	T	C	0.082	1.581	0.843	0.1499	0.0071	Inguinal femoral and abdominal hernia	0.002325	0.001794	0.00285	6.86e-18	0.000107	0.4678	0.3624	0.5754	7.87e-18
both	chr7_74060495_G_C	rs17855988	ELN	7	74060495	G	C	0.0542	0.4497	0.8948	0.1021	0.0031	Inguinal femoral and abdominal hernia	-0.002271	-0.002726	-0.001793	1.98e-21	5.61e-06	-0.2995	-0.3611	-0.2361	3.01e-21
both	chr7_87494952_T_C	rs12538707	ABCB1	7	87494952	T	C	0.1354	0.9432	0.7478	0.2338	0.0185	Gallbladder and biliary diseases	-0.011049	-0.012241	-0.009832	1.36e-73	2.16e-11	-3.6204	-4.0049	-3.2341	5.19e-75
both	chr7_98192803_T_A	rs11765552	LMTK2	7	98192803	T	A	0.4771	0.8896	0.274	0.4978	0.2283	Prostate cancer	-0.029232	-0.035947	-0.022818	4.43e-18		-33.4014	-40.9599	-26.0689	9.75e-19
both	chr7_101762540_C_T	rs139978687	CUX1	7	101762540	C	T	0.2637	1.0875	0.5429	0.3867	0.0704	Non melanoma skin cancer	-0.0014	-0.001614	-0.001183	2.08e-37	0.324	-0.8903	-1.0233	-0.7564	7.3e-38
both	chr7_102770030_C_G	rs139722172	FAM185A	7	102770030	C	G	0.1874	0.9835	0.6604	0.3044	0.0352	Diabetes mellitus type 2	-0.039723	-0.050561	-0.028719	1.09e-12	0.784	-18.1159	-23.1167	-13.1349	1.01e-12
both	chr7_106770331_G_A	rs12705390	PIK3CG	7	106770331	G	A	0.2968	1.5398	0.496	0.4143	0.0897	Ischemic heart disease	0.13829	0.107123	0.169032	1.34e-18	0.748	101.1963	79.2398	123.6447	1.18e-18
both	chr7_107827680_C_A	rs17154498	SLC26A3	7	107827680	C	A	0.2845	1.4431	0.5123	0.4066	0.0812	Gallbladder and biliary diseases	-0.005809	-0.00679	-0.004811	6.36e-31	0.358	-3.9996	-4.685	-3.3244	9.53e-31
both	chr7_116546187_G_A	rs3807989	CAV1	7	116546187	G	A	0.4322	0.95	0.3225	0.4905	0.187	Atrial fibrillation and flutter	-0.0243	-0.027183	-0.021382	6.22e-61	0.979	-25.142	-28.107	-22.2482	1.21e-63
both	chr7_127375029_G_A	rs62621812	ZNF800	7	127375029	G	A	0.0426	2.0559	0.9167	0.0814	0.0018	Cataract	0.084367	0.056472	0.114159	1.55e-08	4.35e-08	8.8608	5.8664	11.9937	1.43e-08
both	chr7_128776990_T_G	rs55985730	OPN1SW	7	128776990	T	G	0.0808	1.4031	0.8451	0.1482	0.0067	Atrial fibrillation and flutter	0.022245	0.017027	0.027753	2.37e-16	0.496	4.4199	3.3285	5.4883	1.11e-15
both	chr7_130023656_C_T	rs11556924	ZC3HC1	7	130023656	C	T	0.3267	0.8427	0.4537	0.4392	0.1071	Ischemic heart disease	-0.113115	-0.141749	-0.083751	2.06e-14	0.00583	-89.9181	-112.3006	-67.5911	5.19e-15
both	chr7_130778433_G_C	rs6467315	KLF14	7	130778433	G	C	0.4636	1.0332	0.2886	0.4956	0.2158	Diabetes mellitus type 2	-0.032802	-0.041747	-0.023919	4.58e-13	0.00375	-36.954	-46.9696	-27.2093	3.22e-13
both	chr7_130899925_C_G	rs125124	KLF14	7	130899925	C	G	0.3528	1.2605	0.4201	0.4542	0.1257	Non melanoma skin cancer	-0.001531	-0.001744	-0.001324	1.09e-46	0.314	-1.2938	-1.4664	-1.1233	2.11e-49
both	chr7_142475077_G_A	rs554497966	TRBV6-6	7	142475077	G	A	0.0193		0.9618	0.0377	5e-04	Pancreatitis	-0.023523	-0.030161	-0.015756	9.1e-11	0.000147	-1.1012	-1.4146	-0.7485	6.33e-11
both	chr7_150993088_C_T	rs3918226	NOS3	7	150993088	C	T	0.0698	0.9164	0.8655	0.1293	0.0052	Ischemic heart disease	0.390476	0.320646	0.461702	4.82e-27	0.136	67.0224	54.8314	79.5344	3.3e-26
both	chr7_151007755_G_A	rs891511	NOS3	7	151007755	G	A	0.4369	1.3383	0.317	0.4922	0.1908	Diabetes mellitus type 2	-0.047751	-0.06218	-0.033263	8e-11	0.318	-50.5572	-65.2223	-35.7462	2.73e-11
both	chr7_151709134_A_G	rs17173238	PRKAG2	7	151709134	A	G	0.2178	0.6953	0.6121	0.3402	0.0477	Chronic kidney disease	0.010826	0.00701	0.014735	5.12e-08	0.01	5.7999	3.7569	7.9543	6.1e-08
both	chr7_157235059_C_T	rs1182436	UBE3C	7	157235059	C	T	0.1465	1.0286	0.7289	0.2491	0.022	Diabetes mellitus type 2	-0.049678	-0.060901	-0.038488	5.53e-18	0.888	-17.6909	-21.7112	-13.6081	1.22e-17
both	chr8_7129277_G_A	rs4840672	DEFA5	8	7129277	G	A	0.2068	0.8621	0.6299	0.3267	0.0434	Non Hodgkin lymphoma	0.017229	0.010462	0.024061	5.17e-07	0.231	8.822	5.3829	12.3208	7.78e-07
both	chr8_10807934_A_C	rs6601527	CTD-2135J3.4,PINX1	8	10807934	A	C	0.4965	0.8221	0.2549	0.4973	0.2478	Chronic obstructive pulmonary disease	0.050485	0.037894	0.062868	1.97e-15	0.0328	61.9696	46.1447	77.6777	1.07e-14
both	chr8_11664844_G_A	rs13280055	GATA4	8	11664844	G	A	0.1068	0.7826	0.7979	0.1905	0.0116	Gallbladder and biliary diseases	0.005718	0.004414	0.007047	1.39e-17	0.00182	1.5021	1.1605	1.8425	9.76e-18
both	chr8_18414867_T_C	rs4921913	NAT2	8	18414867	T	C	0.2513	0.9742	0.5607	0.3762	0.0632	Ischemic heart disease	0.087165	0.05581	0.118532	7.87e-08	0.00963	53.7247	34.5882	73.3972	5.4e-08
both	chr8_19956018_A_G	rs268	LPL	8	19956018	A	G	0.0226	1.0114	0.9552	0.0442	5e-04	Ischemic heart disease	0.35355	0.252745	0.45662	1.15e-11	0.474	19.6724	14.0161	25.4827	8.55e-12
both	chr8_19994665_TTC_T	rs147729680,rs374229201	LPL	8	19994665	TTC	T	0.2438	0.9435	0.5721	0.3681	0.0597	Ischemic heart disease	-0.146606	-0.177612	-0.114766	3.84e-20	0.0487	-86.894	-104.9281	-68.5407	1.56e-20
both	chr8_22172552_C_T	rs73225842	BMP1	8	22172552	C	T	0.1275	2.5264	0.762	0.221	0.017	Ischemic heart disease	0.165735	0.117021	0.212542	7.47e-12	0.00662	51.7888	37.2531	66.9371	9.12e-12
both	chr8_23566156_A_G	rs2942194	SLC25A37	8	23566156	A	G	0.2571	0.945	0.5521	0.3815	0.0663	Benign prostatic hyperplasia	-0.027478	-0.03456	-0.020134	7.41e-14		-17.1067	-21.5808	-12.527	5.59e-14
both	chr8_23648403_A_G	rs62502626	NKX3-1	8	23648403	A	G	0.472	0.8455	0.2793	0.4974	0.2233	Prostate cancer	0.050729	0.042693	0.058642	3e-35		60.7017	50.7093	70.5723	8.59e-33
both	chr8_25507318_A_T	rs3829009	CDCA2	8	25507318	A	T	0.2241	1.1697	0.6024	0.3469	0.0507	Inguinal femoral and abdominal hernia	0.001072	0.000749	0.001397	1.23e-10	9.73e-15	0.5896	0.4087	0.7725	1.69e-10
both	chr8_25849655_T_TTTTGCTGTCG	rs6995681	EBF2	8	25849655	T	TTTTGCTGTCG	0.3748	0.933	0.3918	0.467	0.1413	Inguinal femoral and abdominal hernia	0.001439	0.001173	0.001705	1.52e-26	1.78e-26	1.33	1.0821	1.5705	4.06e-26
both	chr8_27555088_A_G	rs113623975	EPHX2	8	27555088	A	G	0.1	0.7818	0.8098	0.1803	0.0099	Chronic obstructive pulmonary disease	-0.14774	-0.186993	-0.107403	2.03e-13	0.00113	-35.8495	-45.1271	-26.1959	1.44e-13
both	chr8_27604964_G_A	rs7982	CLU	8	27604964	G	A	0.4141	0.9869	0.3437	0.4846	0.1718	Alzheimers disease and other dementias	-0.063999	-0.079567	-0.048835	7.52e-16	2.72e-06	-63.433	-78.9718	-48.0663	4.29e-16
both	chr8_31006422_C_T	rs10954772	PURG	8	31006422	C	T	0.267	1.113	0.538	0.3898	0.0721	Diabetes mellitus type 2	0.027727	0.018438	0.036878	3.35e-09	0.0449	18.2216	12.0253	24.4172	7.66e-09
both	chr8_32555762_G_C	rs11991469	NRG1	8	32555762	G	C	0.4499	1.2139	0.3027	0.4948	0.2025	Thyroid cancer	-0.005575	-0.007063	-0.004143	7.63e-14	0.0188	-5.826	-7.3098	-4.3935	3.39e-15
both	chr8_36930961_A_G	rs16885577	KCNU1	8	36930961	A	G	0.1332	0.892	0.7517	0.2304	0.018	Breast cancer	-0.000212	-0.014481	0.014293	0.954	0.0849	0.0478	-4.5838	4.776	0.999
both	chr8_41655062_C_CACAGCAGAGTCTAT	rs6150565,rs57963234	ANK1	8	41655062	C	CACAGCAGAGTCTAT	0.4647	0.9858	0.2861	0.4984	0.2155	Diabetes mellitus type 2	-0.042966	-0.051925	-0.034273	5.01e-21	0.809	-48.2658	-58.2141	-38.2792	4.72e-21
both	chr8_54524233_G_A	rs28600710	RP1	8	54524233	G	A	0.2329	1.2037	0.5887	0.3569	0.0544	Subarachnoid hemorrhage	-0.020925	-0.029547	-0.012151	2.43e-06	0.269	-11.6691	-16.391	-6.8998	1.1e-06
both	chr8_58464798_A_G	rs6471717	UBXN2B	8	58464798	A	G	0.3849	0.9557	0.3793	0.4716	0.149	Gallbladder and biliary diseases	0.00646	0.005638	0.00726	1.81e-54	1.57e-05	6.1977	5.4066	7.0006	7.04e-53
both	chr8_58492900_G_A	rs28483956	CYP7A1	8	58492900	G	A	0.0958	2.1209	0.8176	0.1732	0.0091	Gallbladder and biliary diseases	-0.006547	-0.008136	-0.004996	2.13e-16	0.0028	-1.5273	-1.8889	-1.151	3.4e-16
both	chr8_75338299_AGATTTTTTC_A	rs71567103	HNF4G	8	75338299	AGATTTTTTC	A	0.2046	0.9731	0.6329	0.325	0.0421	Breast cancer	-0.031579	-0.039131	-0.024251	8.69e-17		-15.6323	-19.2415	-12.0495	1.74e-17
both	chr8_76562895_T_C	rs10216564	ZFHX4	8	76562895	T	C	0.0734	1.0483	0.8589	0.1354	0.0057	Non melanoma skin cancer	-0.002853	-0.003187	-0.002504	8.04e-59	0.000107	-0.5079	-0.5683	-0.4457	2.82e-59
both	chr8_80495621_C_T	rs3863246	ZBTB10	8	80495621	C	T	0.1591	0.6915	0.7072	0.2673	0.0254	Non melanoma skin cancer	-0.001253	-0.001485	-0.001021	1.11e-25	0.149	-0.4838	-0.5732	-0.3926	1.9e-25
both	chr8_95962936_T_TG	rs369031872	GDF6	8	95962936	T	TG	0.1311	0.9603	0.7555	0.2269	0.0176	Gallbladder and biliary diseases	0.004629	0.0034	0.005878	3.61e-13	0.279	1.487	1.0871	1.8855	4.37e-13
both	chr8_99992792_C_T	rs28798718	RGS22	8	99992792	C	T	0.2435	1.4442	0.5728	0.3675	0.0597	Non melanoma skin cancer	-0.002013	-0.002262	-0.001776	1.31e-58	0.183	-1.1785	-1.3169	-1.041	1.85e-61
both	chr8_117172544_C_T	rs13266634	SLC30A8	8	117172544	C	T	0.3758	1.2528	0.3905	0.4674	0.1421	Diabetes mellitus type 2	-0.057542	-0.06706	-0.04794	5.65e-33	0.768	-52.1259	-60.4742	-43.6749	1.24e-34
both	chr8_119059262_A_ACTAT	rs147055687,rs140713481	COLEC10	8	119059262	A	ACTAT	0.3033	1.4776	0.4867	0.42	0.0932	Diabetes mellitus type 1	-0.010864	-0.014441	-0.007281	1.89e-09	0.989	-7.9131	-10.4499	-5.3547	1.28e-09
both	chr8_125432813_G_A	rs72647336	TRIB1	8	125432813	G	A	0.0384	0.5585	0.9248	0.0736	0.0016	Ischemic heart disease	0.170145	0.104127	0.23662	5.37e-07	0.337	16.0188	9.7994	22.2507	6.45e-07
both	chr8_125487789_C_G	rs28601761	TRIB1	8	125487789	C	G	0.412	1.0049	0.3468	0.4824	0.1708	Ischemic heart disease	-0.163704	-0.194908	-0.132054	1.65e-24	0.000271	-163.1763	-194.8759	-131.7182	4.06e-24
both	chr8_126909151_A_T	rs13271795	FAM84B	8	126909151	A	T	0.3915	1.1596	0.3709	0.4753	0.1538	Prostate cancer	-0.022585	-0.029397	-0.01589	8.84e-11		-21.2947	-27.6369	-15.0221	4.01e-11
both	chr8_127015709_G_A	rs7463326	POU5F1B	8	127015709	G	A	0.241	0.907	0.5769	0.364	0.059	Prostate cancer	-0.05268	-0.059857	-0.045409	5.86e-47		-30.4426	-34.5054	-26.366	1.2e-48
both	chr8_127064901_G_A	rs77541621	POU5F1B	8	127064901	G	A	0.0241	1.0248	0.9526	0.0468	7e-04	Prostate cancer	0.235341	0.211911	0.259979	1.07e-81		13.9968	12.5534	15.4672	3.22e-79
both	chr8_127091724_C_T	rs72725879	POU5F1B	8	127091724	C	T	0.1941	1.0122	0.6496	0.3126	0.0378	Prostate cancer	0.040317	0.032719	0.048068	1.26e-24		19.3379	15.5908	23.0754	5.84e-24
both	chr8_127091872_A_G	rs183373024	POU5F1B	8	127091872	A	G	0.0158	3.0101	0.9687	0.0309	3e-04	Prostate cancer	0.54125	0.484524	0.601188	1.06e-74		21.229	18.9713	23.566	4.17e-73
both	chr8_127322000_A_G	rs366991	POU5F1B	8	127322000	A	G	0.3099	0.8263	0.4773	0.4258	0.097	Prostate cancer	-0.03517	-0.04476	-0.02569	6.3e-13	2.82e-52	-25.6607	-32.926	-18.3322	4.68e-12
both	chr8_127401060_G_T	rs6983267	POU5F1B	8	127401060	G	T	0.4762	0.9474	0.2748	0.4981	0.2271	Prostate cancer	-0.138303	-0.152757	-0.12437	1.24e-81	3.49e-35	-155.0619	-170.1428	-139.8803	1.32e-88
both	chr8_127506309_A_C	rs4242384	POU5F1B	8	127506309	A	C	0.1694	0.9214	0.6912	0.2789	0.0299	Prostate cancer	0.119553	0.110609	0.128375	2.48e-152		51.3103	47.4729	55.1868	7.51e-151
both	chr8_127528531_C_G	rs12549761	AC108925.1	8	127528531	C	G	0.1187	1.0129	0.7769	0.2087	0.0144	Prostate cancer	-0.07667	-0.085612	-0.067578	1.37e-63		-21.9388	-24.4016	-19.4349	2.03e-65
both	chr8_127707639_A_T	rs10094872	MYC	8	127707639	A	T	0.4478	1.2916	0.3053	0.4939	0.2008	Bladder cancer	0.018323	0.015736	0.020844	8.87e-46	1.4e-08	21.2468	17.979	24.3985	1.59e-38
both	chr8_129619149_T_C	rs147958197	GSDMC	8	129619149	T	C	0.0911	2.1579	0.8262	0.1653	0.0085	Brain and central nervous system cancer	0.078632	0.054283	0.103463	2.43e-10	0.239	18.0195	12.5068	23.8903	8.68e-10
both	chr8_132871426_C_T	rs114322847	TG	8	132871426	C	T	0.0231	0.9247	0.9544	0.045	6e-04	Thyroid cancer	0.009064	0.004769	0.013998	0.000142	0.492	0.5171	0.2666	0.7936	0.00014
both	chr8_142679726_G_C	rs2920280	JRK,PSCA	8	142679726	G	C	0.493	1.1654	0.2579	0.4981	0.244	Peptic ulcer disease	0.034443	0.025802	0.042558	3.39e-16	0.34	43.9354	32.6459	55.1392	3.15e-14
both	chr8_144322373_A_G	rs3757970	DGAT1	8	144322373	A	G	0.2828	0.7432	0.5147	0.405	0.0803	Diabetes mellitus type 2	0.025274	0.016022	0.034321	4.69e-08	0.0519	17.5079	11.3878	23.6359	2.18e-08
both	chr9_6085078_G_T	rs340933	RANBP6	9	6085078	G	T	0.1588	1.0333	0.7078	0.2667	0.0255	Asthma	-0.018099	-0.021516	-0.014644	2.01e-24	0.015	-6.9838	-8.3019	-5.6526	4.68e-25
both	chr9_6210099_C_T	rs3939286	IL33	9	6210099	C	T	0.2376	1.0239	0.5814	0.362	0.0566	Asthma	0.0217	0.018718	0.024612	1.43e-47	0.467	12.7422	11.0148	14.4739	1.33e-46
both	chr9_15304784_A_C	rs686030	TTC39B	9	15304784	A	C	0.1181	1.0379	0.7784	0.207	0.0146	Gallbladder and biliary diseases	-0.007549	-0.008768	-0.006301	1.23e-33	1.72e-06	-2.1636	-2.5092	-1.8225	1.77e-34
both	chr9_16549838_T_C	rs10962482	BNC2	9	16549838	T	C	0.0308	1.0783	0.9393	0.0597	0.001	Non melanoma skin cancer	-0.00238	-0.002851	-0.001876	8.49e-22	0.0185	-0.1784	-0.2147	-0.142	2.94e-22
both	chr9_16723744_C_T	rs10962552	BNC2	9	16723744	C	T	0.1529	0.8279	0.7179	0.2584	0.0237	Non melanoma skin cancer	-0.000656	-0.000906	-0.000406	2.57e-07	0.512	-0.2439	-0.3375	-0.1506	3.29e-07
both	chr9_16884588_A_T	rs10810657	BNC2	9	16884588	A	T	0.4382	0.9444	0.3172	0.4893	0.1936	Non melanoma skin cancer	-0.001147	-0.00135	-0.000948	5.56e-29	0.00751	-1.2083	-1.4188	-0.997	4.96e-30
both	chr9_21705015_T_G	rs1987459	MTAP	9	21705015	T	G	0.4645	0.9292	0.2883	0.4943	0.2173	Malignant skin melanoma	-0.119899	-0.148548	-0.09199	1.24e-16	6.34e-05	-134.6209	-166.3672	-103.2888	9.08e-17
both	chr9_21990458_T_C	rs7036656	CDKN2A,RP11-145E5.5	9	21990458	T	C	0.228	1.0712	0.5968	0.3506	0.0527	Ischemic heart disease	0.136692	0.106441	0.168142	6.04e-18	0.107	76.5465	59.235	93.8987	6.5e-18
both	chr9_22029446_A_G	rs10965215	CDKN2B-CDKN2A	9	22029446	A	G	0.4988	1.0595	0.2521	0.4982	0.2498	Ischemic heart disease	-0.257362	-0.292113	-0.223369	8.23e-49	2.18e-06	-303.4375	-344.8188	-262.5446	2.83e-47
both	chr9_22102166_C_T	rs7859727	CDKN2B-CDKN2A	9	22102166	C	T	0.4149	0.8059	0.3428	0.4846	0.1727	Ischemic heart disease	0.517373	0.477511	0.55536	1.95e-151	6.34e-08	542.5714	500.47	583.9514	2.42e-144
both	chr9_22134254_G_A	rs10811662	CDKN2B-CDKN2A	9	22134254	G	A	0.1427	0.8484	0.7357	0.2433	0.021	Diabetes mellitus type 2	-0.086197	-0.097727	-0.074929	3.24e-49	0.12	-29.7899	-33.724	-25.9145	3.57e-50
both	chr9_22137686_T_G	rs7018475	CDKN2B-CDKN2A	9	22137686	T	G	0.279	1.0048	0.5204	0.4011	0.0785	Diabetes mellitus type 2	0.060911	0.051596	0.070363	3.74e-37	0.00099	42.04	35.4697	48.6198	1.2e-35
both	chr9_22142757_T_C	rs12376511	CDKN2B-CDKN2A	9	22142757	T	C	0.1891	1.2371	0.6587	0.3044	0.0369	Ischemic heart disease	0.1297	0.094787	0.165551	9.89e-13	0.0168	60.2005	43.6742	76.845	1.35e-12
both	chr9_22171485_T_G	rs2779747	CDKN2B-CDKN2A	9	22171485	T	G	0.4246	1.0167	0.3323	0.4862	0.1814	Endometriosis	0.001695	0.001323	0.00205	2.43e-20		1.7997	1.4144	2.1772	9.28e-20
both	chr9_97794690_G_A	rs10759944	FOXE1	9	97794690	G	A	0.3478	0.9676	0.4264	0.4516	0.122	Thyroid cancer	0.008708	0.007833	0.009529	1.12e-90	0.15	8.2449	7.3367	9.1815	4.38e-68
both	chr9_97910056_C_T	rs2282192	TRMO	9	97910056	C	T	0.3205	1.2009	0.4619	0.4352	0.1029	Thyroid cancer	-0.004158	-0.00558	-0.002737	9.72e-09	0.771	-3.1524	-4.1997	-2.0939	3.49e-09
both	chr9_104245895_G_A	rs7024069	SMC2	9	104245895	G	A	0.3874	1.108	0.3766	0.4719	0.1514	Non melanoma skin cancer	-0.000676	-0.000868	-0.000485	4.57e-12	0.205	-0.6335	-0.8096	-0.4546	2.37e-12
both	chr9_104928557_G_C	rs2246293	ABCA1	9	104928557	G	C	0.4332	1.2385	0.3207	0.4923	0.187	Glaucoma	0.001414	0.001197	0.001626	1.53e-37	0.0883	1.5379	1.2891	1.776	6.68e-35
both	chr9_107545184_T_A	rs7871770	KLF4	9	107545184	T	A	0.3352	1.1263	0.442	0.4456	0.1124	Breast cancer	0.02612	0.020003	0.0322	3.2e-17		21.6466	16.5636	26.8115	5.87e-17
both	chr9_108074792_A_G	rs10816625	KLF4	9	108074792	A	G	0.0628	0.9663	0.8785	0.1175	0.0041	Breast cancer	0.067447	0.055194	0.080258	1.44e-25		10.4297	8.471	12.4185	3.8e-25
both	chr9_108124560_T_C	rs548980	KLF4	9	108124560	T	C	0.3385	1.0867	0.4384	0.4463	0.1153	Breast cancer	-0.036529	-0.042644	-0.030066	9.83e-30		-29.6441	-34.636	-24.5473	4.47e-31
both	chr9_116463769_G_A	rs12156498	ASTN2	9	116463769	G	A	0.1751	0.8208	0.6812	0.2875	0.0313	Breast cancer	-0.028742	-0.035982	-0.02144	7.67e-15		-12.222	-15.1888	-9.1044	5.9e-15
both	chr9_116486714_T_C	rs7040792	ASTN2	9	116486714	T	C	0.4133	1.1188	0.3453	0.4827	0.172	Migraine	-0.030457	-0.038684	-0.022071	5.94e-13	0.298	-30.4272	-38.4801	-22.2791	2.06e-13
both	chr9_123105071_C_T	rs12684080	RABGAP1	9	123105071	C	T	0.0981	1.846	0.8134	0.1768	0.0097	Osteoarthritis	-0.021804	-0.029885	-0.013461	2e-07	0.0309	-5.2069	-7.1432	-3.221	1.72e-07
both	chr9_133257521_T_TC	rs8176719	ABO	9	133257521	T	TC	0.4575	1.2835	0.2953	0.4944	0.2103	Diabetes mellitus type 2	0.097181	0.076812	0.116669	7.94e-22	0.118	112.3521	88.5867	135.8027	1.03e-20
both	chr9_133405414_T_G	rs41302673	STKLD1	9	133405414	T	G	0.0884	1.0057	0.8311	0.1609	0.008	Gallbladder and biliary diseases	0.005089	0.003585	0.006579	3.38e-11	0.445	1.1046	0.7757	1.4335	4.5e-11
both	chr9_136343450_C_T	rs28624681	GPSM1	9	136343450	C	T	0.2929		0.5004	0.4135	0.0862	Diabetes mellitus type 2	-0.04273	-0.052623	-0.03294	1.44e-17	0.223	-30.3899	-37.1983	-23.2969	1.72e-17
both	chr10_6029384_C_T	rs12722552	IL2RA	10	6029384	C	T	0.0813	0.6249	0.8444	0.1486	0.007	Diabetes mellitus type 1	-0.017339	-0.021879	-0.012653	1.76e-13	0.0854	-3.4114	-4.2944	-2.5242	6.6e-14
both	chr10_8973267_G_A	rs827631	GATA3	10	8973267	G	A	0.1897	1.2465	0.6578	0.3049	0.0373	Non melanoma skin cancer	0.012574	0.00919	0.015928	3.92e-13	0.00832	5.882	4.2583	7.5148	7.49e-13
both	chr10_9012377_A_C	rs1775554	GATA3	10	9012377	A	C	0.3034	0.7142	0.4858	0.4216	0.0926	Asthma	-0.02155	-0.024311	-0.018765	5.05e-52	0.00162	-15.7551	-17.7632	-13.7375	8.38e-53
both	chr10_12267270_C_T	rs11257659	CDC123	10	12267270	C	T	0.2647	1.288	0.5407	0.3892	0.0701	Diabetes mellitus type 2	0.054269	0.044154	0.064004	2.97e-27	0.803	35.4562	29.0913	41.8449	7.17e-27
both	chr10_21540233_T_C	rs12779865	MLLT10	10	21540233	T	C	0.3124	0.9182	0.4734	0.4284	0.0982	Low back pain	0.099247	0.078145	0.120087	9.48e-21	0.137	76.4177	60.5545	92.5778	1.15e-20
both	chr10_22024576_G_A	rs7905955	DNAJC1	10	22024576	G	A	0.177	1.0951	0.6781	0.2898	0.0321	Benign prostatic hyperplasia	0.005943	0.004841	0.007032	5.46e-26		2.5915	2.0946	3.0927	2.04e-24
both	chr10_22052727_C_T	rs72810741	DNAJC1	10	22052727	C	T	0.0102	0.5741	0.9797	0.0202	2e-04	Breast cancer	0.087023	0.058956	0.116161	2.91e-09		2.1901	1.4785	2.9327	4.17e-09
both	chr10_43110454_G_A	rs1864401	RET	10	43110454	G	A	0.342	0.8637	0.4332	0.4496	0.1172	Inguinal femoral and abdominal hernia	0.000876	0.000591	0.001157	2.63e-09	0.00842	0.7367	0.4904	0.9844	4.84e-09
both	chr10_43993036_G_C	rs11238801	C10orf142	10	43993036	G	C	0.3076	1.0586	0.4806	0.4235	0.0959	Ischemic heart disease	-0.12982	-0.159457	-0.10024	1.9e-17	0.00453	-96.7927	-118.4752	-74.7165	6.95e-18
both	chr10_44249118_T_G	rs2781543	C10orf142	10	44249118	T	G	0.1417	1.4016	0.7373	0.242	0.0207	Ischemic heart disease	-0.184096	-0.223783	-0.143879	5.47e-19	0.00137	-63.5543	-77.4296	-49.5884	5.67e-19
both	chr10_45463408_G_C	rs2291428	MARCH8	10	45463408	G	C	0.2823	1.1625	0.5156	0.4041	0.0803	Gallbladder and biliary diseases	0.005926	0.005004	0.006842	3.72e-37	7.55e-05	4.1387	3.4776	4.7991	4.95e-35
both	chr10_46046326_G_A	rs10993994	MSMB	10	46046326	G	A	0.3482		0.4252	0.4533	0.1215	Prostate cancer	0.040156	0.031288	0.04886	3.02e-19		34.9557	27.0339	42.8895	7.23e-18
both	chr10_49217207_G_A	rs2377991	C10orf128	10	49217207	G	A	0.2765	0.9807	0.5237	0.3997	0.0766	Atrial fibrillation and flutter	-0.008968	-0.012008	-0.005897	4.66e-09	0.699	-6.0468	-8.0438	-4.0436	5.53e-09
both	chr10_62531340_T_TA	rs35172312	ZNF365	10	62531340	T	TA	0.1753	1.6031	0.6809	0.2877	0.0314	Breast cancer	-0.038501	-0.046889	-0.030074	1.37e-19		-16.3323	-19.8771	-12.8975	7.36e-20
both	chr10_62685804_G_A	rs10761659	ZNF365	10	62685804	G	A	0.4714	0.9775	0.2803	0.4967	0.2231	Non melanoma skin cancer	-0.000544	-0.000734	-0.000359	1.86e-08	0.109	-0.6206	-0.8359	-0.4072	1.5e-08
both	chr10_63590623_A_G	rs10822186	REEP3	10	63590623	A	G	0.4862	0.9432	0.2646	0.4983	0.2371	Gallbladder and biliary diseases	0.012422	0.009676	0.015146	3.96e-19	0.686	14.9199	11.7068	18.2395	3e-19
both	chr10_66765937_AG_A	rs71466897	CTNNA3	10	66765937	AG	A	0.0881	6.5006	0.8322	0.1594	0.0084	Diabetes mellitus type 2	0.070194	0.050299	0.090249	3.98e-12	0.0515	15.2082	10.9378	19.4857	4.77e-12
both	chr10_67504001_C_CA	rs548764966,rs371395146	CTNNA3	10	67504001	C	CA	0.2016	1.6855	0.6381	0.3206	0.0413	Atrial fibrillation and flutter	0.015476	0.011967	0.019102	3.52e-17	0.0757	7.6851	5.9202	9.49	6.19e-17
both	chr10_69554950_G_C	rs537982442	NEUROG3	10	69554950	G	C	0.0428	22.551	0.9164	0.0815	0.0021	Diabetes mellitus type 2	0.137168	0.10527	0.169607	5.78e-17	0.865	14.4414	11.1631	17.8401	3.34e-17
both	chr10_69711069_T_C	rs2642596	C10orf35	10	69711069	T	C	0.4538	1.2532	0.2992	0.4941	0.2068	Diabetes mellitus type 2	-0.025565	-0.034595	-0.016739	2.28e-08	0.162	-28.181	-37.7324	-18.5397	1.06e-08
both	chr10_73687824_T_C	rs147790633	AGAP5	10	73687824	T	C	0.1478	0.9925	0.7272	0.25	0.0228	Atrial fibrillation and flutter	-0.027278	-0.030968	-0.02355	4.61e-47	0.000863	-9.7692	-11.0678	-8.4293	8.43e-48
both	chr10_79187681_T_C	rs697239	ZMIZ1	10	79187681	T	C	0.4788	1.0386	0.2731	0.4963	0.2306	Diabetes mellitus type 2	-0.041677	-0.050724	-0.032743	5.65e-20	0.267	-48.1663	-58.5493	-37.963	3.52e-20
both	chr10_80166946_G_A	rs1049550	ANXA11	10	80166946	G	A	0.4501	1.0696	0.3031	0.4936	0.2033	Interstitial lung disease and pulmonary sarcoidosis	-0.008257	-0.010571	-0.006024	1.26e-12	0.9	-8.8619	-11.2637	-6.4432	5.43e-13
both	chr10_89246195_G_A	rs2246828	LIPA	10	89246195	G	A	0.3511	1.1198	0.4222	0.4534	0.1244	Ischemic heart disease	0.105729	0.077583	0.134602	3.14e-13	0.00131	91.5735	67.0645	116.3326	8.21e-13
both	chr10_92700893_T_C	rs10882099	HHEX	10	92700893	T	C	0.4767	1.1545	0.2742	0.4982	0.2276	Diabetes mellitus type 2	-0.059193	-0.068517	-0.050236	9.57e-37	0.138	-67.7455	-78.1169	-57.3428	1.03e-37
both	chr10_94140176_C_T	rs2689691	PLCE1	10	94140176	C	T	0.4094	0.7953	0.349	0.4831	0.1679	Aortic aneurysm	0.0118	0.007599	0.015979	3.4e-08	0.011	11.9828	7.5162	16.3818	9.11e-08
both	chr10_94253193_G_T	rs7080472	PLCE1	10	94253193	G	T	0.3282	0.7415	0.4511	0.4415	0.1074	Migraine	-0.025613	-0.034043	-0.016907	2.23e-09	0.145	-20.3566	-27.0938	-13.7118	2.23e-09
both	chr10_98018469_A_G	rs2439823	CRTAC1	10	98018469	A	G	0.4908	0.864	0.2607	0.4969	0.2424	Ischemic heart disease	0.07651	0.050602	0.103096	1.88e-08	0.698	92.6119	60.1658	124.9438	2.55e-08
both	chr10_99523573_A_C	rs10748781	NKX2-3	10	99523573	A	C	0.3479	1.1373	0.4255	0.4532	0.1213	Inflammatory bowel disease	0.002884	0.002166	0.003609	6.51e-15	0.976	2.4787	1.8511	3.0996	1.38e-14
both	chr10_99585609_C_T	rs1035209	SLC25A28	10	99585609	C	T	0.1616	0.816	0.7037	0.2694	0.0269	Colon and rectum cancer	0.044657	0.03116	0.058349	1.9e-10	0.506	17.8229	12.3745	23.3819	3.11e-10
both	chr10_100315722_G_A	rs603424	PKD2L1	10	100315722	G	A	0.1163	0.6916	0.7809	0.2056	0.0135	Gallbladder and biliary diseases	-0.003293	-0.004487	-0.002114	7.19e-08	0.0195	-0.9295	-1.2623	-0.5907	5.52e-08
both	chr10_103146454_T_C	rs11191580	NT5C2	10	103146454	T	C	0.0835	0.878	0.8403	0.1525	0.0072	Atrial fibrillation and flutter	-0.008623	-0.018555	0.001594	0.0923	0.967	-1.722	-3.7052	0.3987	0.0984
both	chr10_103573485_T_G	rs1077016	NEURL1	10	103573485	T	G	0.1214	0.5746	0.7725	0.2121	0.0154	Atrial fibrillation and flutter	0.02364	0.018194	0.029058	2.72e-17	0.0133	7.062	5.4033	8.7059	8.79e-17
both	chr10_103778024_G_A	rs11191804	SH3PXD2A	10	103778024	G	A	0.1347	0.9	0.7485	0.2336	0.0179	Atrial fibrillation and flutter	0.025296	0.021377	0.029263	8.07e-36	0.133	8.3836	7.0389	9.7112	3.79e-35
both	chr10_103900068_C_T	rs2487999	OBFC1	10	103900068	C	T	0.082	1.0255	0.8427	0.1507	0.0067	Atrial fibrillation and flutter	0.072455	0.058647	0.086287	1.41e-24	1.41e-08	14.6056	11.8121	17.377	5.9e-25
both	chr10_103920828_T_C	rs12415148	OBFC1	10	103920828	T	C	0.0457	37.857	0.9109	0.0868	0.0023	Benign prostatic hyperplasia	0.06034	0.036309	0.088139	6.41e-06	0.473	6.8802	4.0151	10.0136	8.59e-06
both	chr10_112994312_T_C	rs34872471	TCF7L2	10	112994312	T	C	0.2017	0.6749	0.6374	0.3217	0.0409	Diabetes mellitus type 2	0.190582	0.179148	0.20188	4.13e-233	0.527	96.2935	90.4658	102.2098	1.43e-229
both	chr10_113725526_T_C	rs141266925	CASP7	10	113725526	T	C	0.0148	4.4359	0.9707	0.029	3e-04	Cataract	0.008748	0.006683	0.010964	1.15e-15	0.000114	0.3175	0.2398	0.3964	1.85e-15
both	chr10_119250744_A_G	rs10886430	GRK5	10	119250744	A	G	0.0933	0.7363	0.8223	0.1687	0.009	Ischemic stroke	0.090276	0.067028	0.114663	1.11e-13	0.0704	20.6917	15.2887	26.1321	6.24e-14
both	chr10_119659975_C_G	rs17099139	BAG3	10	119659975	C	G	0.2626	0.9917	0.5437	0.3874	0.0689	Cardiomyopathy and myocarditis	-0.030713	-0.038648	-0.022807	2.56e-14	8.69e-06	-19.3705	-24.2047	-14.3773	1.3e-14
both	chr10_120928223_C_T	rs1991643	WDR11	10	120928223	C	T	0.2948	0.8596	0.4975	0.4154	0.0871	Benign prostatic hyperplasia	0.00531	0.004358	0.006249	3.35e-28		3.8736	3.1717	4.5741	7.61e-28
both	chr10_121271355_T_G	rs10886886	FGFR2	10	121271355	T	G	0.2733	1.1491	0.5288	0.396	0.0753	Benign prostatic hyperplasia	0.006143	0.005142	0.007143	4.62e-33		4.1571	3.4676	4.8461	1.3e-32
both	chr10_121415243_C_A	rs76352137	FGFR2	10	121415243	C	A	0.0762	4.1208	0.8535	0.1406	0.0059	Benign prostatic hyperplasia	-0.009935	-0.011994	-0.007879	1.76e-21		-1.8398	-2.206	-1.4635	5.93e-22
both	chr10_121581150_G_A	rs11599804	FGFR2	10	121581150	G	A	0.3908	0.96	0.3716	0.4752	0.1532	Breast cancer	0.070622	0.065593	0.075601	7.07e-172		70.5978	65.2783	75.8575	1.85e-150
both	chr10_122211207_T_A	rs2295876	TACC2	10	122211207	T	A	0.1117	0.9465	0.7894	0.1978	0.0128	Age related macular degeneration	0.002128	0.001509	0.002762	2.1e-11	0.00108	0.586	0.4175	0.758	1.45e-11
both	chr10_122429681_G_A	rs1045216	PLEKHA1	10	122429681	G	A	0.2897	1.1735	0.5048	0.411	0.0842	Age related macular degeneration	-0.002949	-0.003368	-0.002522	1.92e-42	9.74e-09	-2.0335	-2.3248	-1.7416	3.02e-43
both	chr10_122454735_G_A	rs10490923	ARMS2	10	122454735	G	A	0.0898	0.5813	0.8287	0.163	0.0083	Age related macular degeneration	-0.002024	-0.002628	-0.001413	5.49e-11	0.144	-0.4407	-0.5668	-0.3094	1.79e-11
both	chr10_122454839_C_T	rs2736911	ARMS2	10	122454839	C	T	0.1592	1.1018	0.7075	0.2665	0.0259	Age related macular degeneration	-0.002344	-0.002869	-0.001809	4.02e-18	0.00146	-0.8991	-1.0956	-0.6975	8.24e-19
both	chr10_122454932_G_T	rs10490924	ARMS2	10	122454932	G	T	0.2437	1.1291	0.5722	0.3683	0.0595	Age related macular degeneration	0.00944	0.008865	0.01001	3.49e-228	1.08e-27	6.0064	5.6289	6.3874	4.48e-210
both	chr11_179626_T_C	rs192982361	BET1L	11	179626	T	C	0.0762		0.8533	0.1409	0.0058	Benign prostatic hyperplasia	-0.0057	-0.007438	-0.003928	2.96e-10	2.74e-19	-1.0569	-1.3859	-0.7244	2.72e-10
both	chr11_823586_C_G	rs140201358	PNPLA2	11	823586	C	G	0.0139	0.9522	0.9724	0.0274	2e-04	Cirrhosis and other chronic liver diseases	0.116689	0.071015	0.165627	1.54e-06	0.00858	3.9927	2.4354	5.6624	1.61e-06
both	chr11_1013992_C_T	rs148815783	MUC6	11	1013992	C	T	0.0165	2.3844	0.9674	0.0323	3e-04	Interstitial lung disease and pulmonary sarcoidosis	0.169097	0.115668	0.224658	1.52e-09	0.934	6.8381	4.6593	9.1771	2.31e-09
both	chr11_1160678_G_A	rs55846509	MUC5AC	11	1160678	G	A	0.026	1.2377	0.9487	0.0506	7e-04	Interstitial lung disease and pulmonary sarcoidosis	0.026797	0.019398	0.034612	6.48e-12	0.0131	1.7158	1.2418	2.2138	4.06e-12
both	chr11_1163029_C_G	rs35783651	MUC5AC	11	1163029	C	G	0.2088	1.0961	0.6268	0.3288	0.0444	Interstitial lung disease and pulmonary sarcoidosis	0.008444	0.005976	0.010976	4.92e-11	0.0881	4.3732	3.0813	5.666	5.51e-11
both	chr11_1219991_G_T	rs35705950	MUC5B	11	1219991	G	T	0.1017	0.9574	0.8071	0.1824	0.0105	Interstitial lung disease and pulmonary sarcoidosis	0.045033	0.041503	0.048755	5.57e-130	4.39e-16	11.6114	10.6352	12.5821	2.05e-121
both	chr11_1226857_G_A	rs56293203	MUC5B	11	1226857	G	A	0.0173	1.4854	0.9658	0.0338	4e-04	Interstitial lung disease and pulmonary sarcoidosis	0.046655	0.03259	0.062463	1.48e-09	0.466	1.9967	1.3859	2.6428	9.95e-10
both	chr11_1247283_C_G	rs2943529	MUC5B	11	1247283	C	G	0.4462	1.1765	0.3072	0.4933	0.1995	Interstitial lung disease and pulmonary sarcoidosis	0.009018	0.007139	0.010859	1.15e-21	0.0219	10.1471	7.9762	12.2709	4.17e-20
both	chr11_1622057_C_T	rs181332597	KRTAP5-4	11	1622057	C	T	0.0215	0.8483	0.9575	0.042	5e-04	Interstitial lung disease and pulmonary sarcoidosis	0.023605	0.015973	0.031914	7.77e-09	0.092	1.2447	0.8382	1.6745	6.88e-09
both	chr11_1870054_A_T	rs688601	LSP1	11	1870054	A	T	0.3935	1.1142	0.3689	0.4751	0.1559	Breast cancer	0.027059	0.02165	0.032641	7.19e-22		26.456	20.9227	31.9679	6.69e-21
both	chr11_2159830_G_T	rs3842753	INS,INS-IGF2	11	2159830	G	T	0.2093	1.1076	0.6254	0.3305	0.0441	Diabetes mellitus type 1	-0.03217	-0.035596	-0.028735	1.03e-76	0.452	-15.9079	-17.5196	-14.2817	1.17e-81
both	chr11_2169721_C_T	rs6356	TH	11	2169721	C	T	0.4388	1.1903	0.3161	0.4903	0.1936	Diabetes mellitus type 1	0.015102	0.012481	0.017621	3.85e-31	0.167	16.904	13.8795	19.9031	2.88e-28
both	chr11_2213460_A_G	rs10840606	TH	11	2213460	A	G	0.1964	1.2542	0.6461	0.315	0.0389	Prostate cancer	0.040747	0.031943	0.049253	1.3e-20	3.52e-32	20.1418	15.9787	24.418	3.39e-21
both	chr11_2670270_G_A	rs231361	KCNQ1	11	2670270	G	A	0.2914	1.1796	0.5031	0.4111	0.0858	Diabetes mellitus type 2	0.04434	0.035066	0.05378	3.07e-20	0.0708	31.8562	25.0091	38.7138	1.31e-19
both	chr11_2835964_C_A	rs2237895	KCNQ1	11	2835964	C	A	0.4892	1.2162	0.2609	0.4999	0.2393	Diabetes mellitus type 2	-0.046812	-0.056019	-0.037884	4.01e-24	0.883	-55.1674	-65.7364	-44.7741	1.15e-24
both	chr11_2837316_C_T	rs2237897	KCNQ1	11	2837316	C	T	0.0813	2.0606	0.8445	0.1485	0.0071	Diabetes mellitus type 2	-0.102093	-0.119055	-0.084521	1.8e-31	0.261	-20.1645	-23.5266	-16.7762	1.4e-31
both	chr11_6234754_C_T	rs12274456	CNGA4	11	6234754	C	T	0.2183	0.9521	0.6112	0.3409	0.0478	Peptic ulcer disease	0.003706	0.002556	0.004882	6.85e-10	1.97e-05	1.9916	1.3651	2.6167	5.2e-10
both	chr11_10643688_C_T	rs11042906	MRVI1	11	10643688	C	T	0.2945	1.0048	0.4987	0.4134	0.0878	Migraine	-0.035916	-0.044535	-0.027356	3.79e-16	0.00148	-25.6404	-31.7679	-19.3879	5.57e-16
both	chr11_14940429_C_T	rs11820000	CALCB	11	14940429	C	T	0.0301	5.4883	0.9409	0.0581	0.001	Migraine	0.077129	0.052088	0.102812	4.75e-09	0.0407	5.7049	3.808	7.6791	8.25e-09
both	chr11_16289349_T_C	rs10766318	SOX6	11	16289349	T	C	0.1517	1.0901	0.7195	0.2576	0.0229	Atrial fibrillation and flutter	0.009893	0.006421	0.013419	2.56e-08	0.895	3.6837	2.3608	5.0142	4.05e-08
both	chr11_17387083_T_C	rs5215	KCNJ11	11	17387083	T	C	0.4727	0.842	0.2785	0.4976	0.2238	Diabetes mellitus type 2	0.040669	0.0325	0.049032	4.64e-22	0.407	47.5173	37.7508	57.206	2.67e-21
both	chr11_30204809_T_C	rs11031005	FSHB	11	30204809	T	C	0.167	1.1475	0.6944	0.2773	0.0283	Endometriosis	-0.002873	-0.003404	-0.002346	1.21e-26		-1.1556	-1.3587	-0.945	9.09e-28
both	chr11_32392151_C_T	rs5030290	WT1	11	32392151	C	T	0.0391	24.396	0.9234	0.0749	0.0017	Inguinal femoral and abdominal hernia	-0.006889	-0.007883	-0.005873	4.32e-42	0.000176	-0.6557	-0.7487	-0.5597	1.06e-41
both	chr11_32437536_G_A	rs3809062	WT1	11	32437536	G	A	0.3085	0.809	0.4785	0.4261	0.0954	Inguinal femoral and abdominal hernia	-0.003334	-0.003664	-0.003001	1.79e-84	0.349	-2.4836	-2.7251	-2.2362	1.43e-86
both	chr11_47251028_A_G	rs3758669	NR1H3	11	47251028	A	G	0.4027	1.4227	0.3576	0.4795	0.1629	Glaucoma	0.000883	0.000651	0.001116	1.02e-13	0.678	0.8819	0.647	1.1208	3.3e-13
both	chr11_47272248_G_C	rs10501320	MADD	11	47272248	G	C	0.1824	0.6682	0.6693	0.2966	0.0341	Diabetes mellitus type 2	-0.028485	-0.038703	-0.018244	4.57e-08	0.0633	-12.6508	-17.189	-8.1014	4.52e-08
both	chr11_47654618_A_G	rs7107356	AGBL2	11	47654618	A	G	0.4011	0.7831	0.3598	0.4782	0.162	Anxiety disorders	0.043519	0.030888	0.05624	1.93e-11	0.0238	42.9873	30.2869	55.6792	2.28e-11
both	chr11_60173126_T_A	rs7232	MS4A6A	11	60173126	T	A	0.3028	0.7502	0.4873	0.4199	0.0928	Alzheimers disease and other dementias	-0.051468	-0.067418	-0.036004	1.7e-10	0.00368	-37.797	-49.2656	-26.146	1.69e-10
both	chr11_61820833_A_G	rs174564	FADS1,FADS2	11	61820833	A	G	0.4145	1.2911	0.3431	0.4846	0.1722	Gallbladder and biliary diseases	0.006085	-0.000355	0.012161	0.0556	0.0811	6.5989	0.1514	13.05	0.0482
both	chr11_61824890_A_G	rs174566	FADS1,FADS2	11	61824890	A	G	0.4133	1.283	0.3446	0.4843	0.1711	Gallbladder and biliary diseases	0.005579	-0.000824	0.011808	0.0826	0.0789	6.0077	-0.5624	12.6818	0.0735
both	chr11_61828850_CA_C	rs5792235	FADS1,FADS2	11	61828850	CA	C	0.4126	1.2949	0.3449	0.4849	0.1702	Gallbladder and biliary diseases	0.005331	-0.00103	0.011659	0.101	0.0768	5.7962	-0.7398	12.1664	0.0822
both	chr11_61835765_C_T	rs2727270	FADS2	11	61835765	C	T	0.268	2.4435	0.5368	0.3903	0.0729	Gallbladder and biliary diseases	0.016888	0.010345	0.023411	3.91e-07	0.0247	11.2673	6.834	15.6783	6.38e-07
both	chr11_64340263_G_A	rs663743	CCDC88B	11	64340263	G	A	0.3767	1.1251	0.3884	0.4698	0.1417	Non melanoma skin cancer	-0.007231	-0.00956	-0.004946	9.27e-10	0.437	-6.5005	-8.5321	-4.4845	3.68e-10
both	chr11_65444651_C_T	rs3825071	FRMD8	11	65444651	C	T	0.1282	0.5652	0.7602	0.2233	0.0166	Diabetes mellitus type 2	0.031363	0.020201	0.042793	5.88e-08	0.00277	9.8368	6.2732	13.4941	9.02e-08
both	chr11_65871903_T_C	rs2234458	EFEMP2	11	65871903	T	C	0.3045	1.0949	0.4845	0.422	0.0935	Glaucoma	0.012482	0.00728	0.017676	3.21e-06	0.526	9.3753	5.1733	13.4965	6.65e-06
both	chr11_66524892_TAA_T	rs35475784	BBS1,CTD-3074O7.11,ZDHHC24	11	66524892	TAA	T	0.0269	0.4388	0.947	0.0522	8e-04	Osteoarthritis	-0.031281	-0.0432	-0.019099	3.57e-07	0.21	-2.0456	-2.8492	-1.2167	6.36e-07
both	chr11_69207088_G_A	rs12793759	TPCN2	11	69207088	G	A	0.0923	0.4914	0.8242	0.1669	0.0088	Prostate cancer	0.077766	0.06797	0.087597	3.62e-54		17.74	15.5238	19.9705	2.52e-54
both	chr11_69217276_A_AG	rs11421935,rs397712682	TPCN2	11	69217276	A	AG	0.4802	0.9454	0.2708	0.498	0.2312	Prostate cancer	0.046479	0.041058	0.051575	3.37e-68		56.6233	49.9433	63.1214	5.26e-63
both	chr11_69516650_C_T	rs78540526	CCND1	11	69516650	C	T	0.0876	1.0601	0.8324	0.16	0.0076	Breast cancer	0.108726	0.097247	0.120317	4.85e-77		23.6248	21.1609	26.1869	6.66e-76
both	chr11_72749717_A_T	rs11602873	ARAP1	11	72749717	A	T	0.2369	1.5488	0.5831	0.3601	0.0569	Diabetes mellitus type 2	-0.050783	-0.062444	-0.038935	2.03e-17	0.223	-29.0358	-35.7145	-22.2359	1.53e-17
both	chr11_74621156_G_T	rs10899016	POLD3	11	74621156	G	T	0.2518	0.9048	0.56	0.3764	0.0636	Genital prolapse	0.000614	0.000467	0.000763	9.88e-16		0.3813	0.29	0.4738	5.68e-16
both	chr11_75182313_G_C	rs56851827	SLCO2B1	11	75182313	G	C	0.0247	1.6642	0.9512	0.0481	6e-04	Genital prolapse	-0.001092	-0.001507	-0.000661	4.37e-07		-0.0658	-0.0907	-0.0399	4.05e-07
both	chr11_76582483_G_T	rs7936070	EMSY	11	76582483	G	T	0.4146	0.8553	0.3434	0.4841	0.1725	Asthma	0.018012	0.015258	0.020624	8.9e-40	0.91	18.5068	15.722	21.2402	6.5e-39
both	chr11_89284793_G_A	rs1126809	TYR	11	89284793	G	A	0.1791	0.5527	0.6747	0.2924	0.0329	Non melanoma skin cancer	0.017512	0.014398	0.020556	1.19e-28	0.00669	7.8143	6.4119	9.2385	2.64e-27
both	chr11_92975544_C_G	rs10830963	MTNR1B	11	92975544	C	G	0.3569	1.3123	0.4142	0.4578	0.128	Diabetes mellitus type 2	0.050238	0.041488	0.05887	5.58e-29	0.0744	44.3332	36.3726	52.1729	4.38e-28
both	chr11_99700932_A_G	rs594759	CNTN5	11	99700932	A	G	0.4825	0.8753	0.269	0.497	0.234	Major depressive disorder	-0.01887	-0.025395	-0.012279	1.77e-08	0.331	-22.0785	-29.7565	-14.577	1.31e-08
both	chr11_100739815_C_T	rs604723	ARHGAP42	11	100739815	C	T	0.2589	1.018	0.5496	0.383	0.0674	Ischemic heart disease	-0.109407	-0.14037	-0.079246	2.35e-12	0.263	-68.9549	-88.2934	-49.5127	2.45e-12
both	chr11_103802566_A_T	rs2839812	PDGFD	11	103802566	A	T	0.2139	1.1054	0.6181	0.336	0.0458	Ischemic heart disease	0.162948	0.131297	0.193969	2.44e-24	2.32e-06	85.659	68.9639	102.1096	3.91e-24
both	chr11_108304735_G_A	rs1801516	ATM	11	108304735	G	A	0.2269	1.6163	0.599	0.3482	0.0528	Malignant skin melanoma	-0.01128	-0.014878	-0.007654	7.51e-10	0.0905	-6.1531	-8.125	-4.1889	7.99e-10
both	chr11_111309906_T_A	rs7933961	COLCA2	11	111309906	T	A	0.2321	0.7206	0.5907	0.3542	0.055	Colon and rectum cancer	0.042983	0.031454	0.054512	2.31e-13	0.112	24.6729	17.9069	31.3669	6.86e-13
both	chr11_116752497_T_TA	rs66505542,rs398017699	BUD13	11	116752497	T	TA	0.1791	0.9695	0.6743	0.2933	0.0324	Ischemic heart disease	0.162462	0.12601	0.199249	8.67e-18	0.169	71.6327	55.1115	88.2568	2.56e-17
both	chr11_119078621_C_T	rs1177562	VPS11	11	119078621	C	T	0.314	0.7277	0.4705	0.4309	0.0985	Ischemic heart disease	0.080302	0.052169	0.108226	1.71e-08	0.329	61.6809	39.7131	83.157	1.95e-08
both	chr11_123473727_C_T	rs36020612	GRAMD1B	11	123473727	C	T	0.217	1.1297	0.6125	0.341	0.0465	Leukemia	0.028289	0.021443	0.034996	2.33e-16	0.125	15.4086	11.6928	19.2329	1.63e-15
both	chr11_126355981_C_G	rs112771035	ST3GAL4	11	126355981	C	G	0.0816	1.1479	0.8435	0.1497	0.0068	Ischemic heart disease	0.139361	0.089165	0.190899	1.1e-07	0.0252	27.8686	17.6137	38.2275	1.29e-07
both	chr11_128896471_C_T	rs75557443	KCNJ5	11	128896471	C	T	0.097	1.0216	0.8157	0.1747	0.0096	Atrial fibrillation and flutter	0.027238	0.022557	0.031986	9.83e-30	0.181	6.4894	5.3596	7.6293	1.93e-29
both	chr11_130403335_A_T	rs11222084	ADAMTS8	11	130403335	A	T	0.3361	0.9349	0.4404	0.4471	0.1126	Aortic aneurysm	-0.022527	-0.027447	-0.017588	7.61e-19	0.0026	-18.0794	-22.0603	-14.1492	2.37e-19
both	chr12_4275678_T_G	rs76895963	CCND2	12	4275678	T	G	0.0304	1.3877	0.9402	0.0588	0.001	Diabetes mellitus type 2	-0.216356	-0.241888	-0.189723	9.97e-60	0.81	-15.9767	-17.8628	-13.9896	1.25e-59
both	chr12_4294710_C_T	rs3217893	CCND2	12	4294710	C	T	0.1023	1.2775	0.8064	0.1825	0.011	Diabetes mellitus type 2	-0.066998	-0.08132	-0.052623	6.22e-20	0.0439	-16.6819	-20.2596	-13.1546	8.11e-20
both	chr12_4414290_C_T	rs10849061	FGF6	12	4414290	C	T	0.473	0.8722	0.2786	0.4969	0.2245	Migraine	-0.030931	-0.039091	-0.022824	1.15e-13	0.000312	-35.2769	-44.5132	-26.2064	4.73e-14
both	chr12_6384185_G_A	rs10849448	LTBR	12	6384185	G	A	0.2443	0.991	0.5713	0.3688	0.06	Appendicitis	-0.000297	-0.000394	-0.000197	2.73e-09	0.0104	-0.1765	-0.2346	-0.1183	2.25e-09
both	chr12_23783464_G_A	rs7977132	SOX5	12	23783464	G	A	0.1956	1.1585	0.6482	0.3124	0.0394	Osteoarthritis	0.022044	0.015976	0.027935	5.98e-13	0.000353	10.5729	7.6552	13.4927	1.12e-12
both	chr12_26195496_C_G	rs113819537	SSPN	12	26195496	C	G	0.3112	1.3917	0.4743	0.4289	0.0967	Atrial fibrillation and flutter	-0.014877	-0.017901	-0.011831	7.78e-22	0.185	-11.2072	-13.4478	-8.9287	1.86e-22
both	chr12_28005503_T_C	rs11519329	PTHLH	12	28005503	T	C	0.0681		0.8686	0.1266	0.0048	Breast cancer	-0.050961	-0.067042	-0.034247	9.62e-10		-8.4221	-11.0039	-5.7061	5.2e-10
both	chr12_49809383_C_T	rs11611168	NCKAP5L	12	49809383	C	T	0.3938	1.0899	0.368	0.4763	0.1557	Non melanoma skin cancer	0.000615	0.00043	0.000803	1.26e-10	0.00108	0.5973	0.4145	0.7784	1.42e-10
both	chr12_50504945_G_A	rs61927768	DIP2B	12	50504945	G	A	0.2549	0.7772	0.5565	0.3772	0.0663	Colon and rectum cancer	0.028723	0.017406	0.040149	7.4e-07	0.739	18.077	10.9215	25.2061	9.08e-07
both	chr12_52424720_G_T	rs298104	KRT75	12	52424720	G	T	0.362	0.9932	0.4071	0.4617	0.1311	Non melanoma skin cancer	0.001001	0.000817	0.001183	6.91e-27	0.0194	0.8986	0.7321	1.0636	4.72e-26
both	chr12_52503437_G_C	rs629131	KRT6A	12	52503437	G	C	0.2423	0.8475	0.575	0.3653	0.0597	Non melanoma skin cancer	-0.001325	-0.001538	-0.001114	9.76e-35	0.0193	-0.7751	-0.8973	-0.6543	3.79e-36
both	chr12_52519884_C_T	rs11170164	KRT5	12	52519884	C	T	0.0975	1.1668	0.8147	0.1758	0.0096	Non melanoma skin cancer	0.002523	0.002191	0.002865	4.07e-47	0.00159	0.6068	0.5235	0.6908	2.06e-45
both	chr12_52929360_T_C	rs113094235	KRT8	12	52929360	T	C	0.1578	1.3162	0.7096	0.2653	0.0252	Prostate cancer	0.056373	0.047383	0.065527	1.41e-34		22.0683	18.5067	25.6674	5.89e-33
both	chr12_54120216_A_T	rs11170821	SMUG1	12	54120216	A	T	0.0602		0.8832	0.1132	0.0036	Ischemic heart disease	0.25282	0.194517	0.312189	7.41e-17	0.000291	37.3319	28.6213	46.0866	1.36e-16
both	chr12_55999553_C_G	rs1081975	SUOX	12	55999553	C	G	0.3872	0.9283	0.3771	0.4716	0.1514	Asthma	0.019478	0.015557	0.023326	7.76e-23	0.0659	18.7515	14.952	22.5316	3.09e-22
both	chr12_57088481_A_T	rs2233267	NAB2	12	57088481	A	T	0.119	1.214	0.7766	0.2089	0.0145	Migraine	-0.033073	-0.045025	-0.0209	8.47e-08	0.00582	-9.5504	-13.0252	-6.0714	6.76e-08
both	chr12_57133500_T_C	rs11172113	LRP1	12	57133500	T	C	0.4002	0.9655	0.3596	0.4802	0.1601	Migraine	0.029186	-0.000578	0.058496	0.0533	0.0763	30.2302	1.2514	59.1593	0.0418
both	chr12_57146968_G_C	rs7968719	LRP1	12	57146968	G	C	0.4786	0.9908	0.2719	0.499	0.2291	Migraine	-0.048374	-0.078742	-0.018672	0.00165	0.159	-55.2148	-89.5968	-20.5259	0.00208
both	chr12_57429802_A_C	rs7964492	R3HDM2	12	57429802	A	C	0.234	1.0364	0.5875	0.3571	0.0554	Gout	-0.00349	-0.004329	-0.002657	1.15e-16	7.32e-06	-1.9636	-2.4178	-1.4998	3.85e-17
both	chr12_65845331_A_C	rs2612059	HMGA2	12	65845331	A	C	0.136	0.9375	0.7465	0.235	0.0185	Diabetes mellitus type 2	0.036742	0.024448	0.049167	6.21e-09	0.394	12.2613	8.1177	16.4121	7.18e-09
both	chr12_65866936_G_A	rs73119894	HMGA2	12	65866936	G	A	0.022	0.8693	0.9565	0.043	5e-04	Diabetes mellitus type 2	0.096256	0.064928	0.128379	3.52e-09	0.878	5.2	3.5449	6.9108	3.25e-09
both	chr12_65925777_C_CG	rs35246909	HMGA2	12	65925777	C	CG	0.2394	0.9944	0.5793	0.3626	0.0581	Osteoarthritis	-0.02813	-0.036104	-0.019986	5.21e-12	0.966	-16.3369	-20.9011	-11.6678	3.96e-12
both	chr12_71117527_C_T	rs1705219	TSPAN8	12	71117527	C	T	0.3592	0.8801	0.4119	0.4578	0.1303	Diabetes mellitus type 2	-0.034093	-0.043174	-0.025049	2.18e-13	0.364	-29.6225	-37.3216	-21.8815	3.16e-14
both	chr12_71297868_A_G	rs4760791	TSPAN8	12	71297868	A	G	0.4533	1.1411	0.2993	0.4949	0.2059	Acne vulgaris	-0.013423	-0.018861	-0.008088	8.88e-07	0.432	-14.309	-20.0559	-8.6964	5.14e-07
both	chr12_83471700_CT_C	rs5799631	TMTC2	12	83471700	CT	C	0.4339	0.7548	0.3215	0.4891	0.1894	Migraine	0.021324	0.013669	0.028822	2.64e-08	0.492	22.8192	14.6764	30.8373	3.53e-08
both	chr12_93802495_TGGGCCAG_T	rs143745721,rs59238207	CRADD	12	93802495	TGGGCCAG	T	0.4807	1.0512	0.2704	0.4977	0.2319	Osteoarthritis	0.01326	0.008649	0.017834	1.09e-08	0.0375	15.7095	10.1099	21.1985	2.05e-08
both	chr12_95255237_G_A	rs4762308	VEZT	12	95255237	G	A	0.3567	0.7124	0.4157	0.4552	0.1291	Endometriosis	0.001667	0.001291	0.00204	3.05e-18		1.4799	1.1358	1.8155	1.04e-17
both	chr12_95632961_C_T	rs61938093	NTN4	12	95632961	C	T	0.3477	1.25	0.4254	0.4539	0.1207	Breast cancer	-0.039567	-0.04611	-0.032938	3.66e-32		-32.9616	-38.3483	-27.6875	1.19e-34
both	chr12_97466814_G_A	rs79621919	NEDD1	12	97466814	G	A	0.0808	1.2818	0.8451	0.1482	0.0067	Diabetes mellitus type 2	-0.04584	-0.062186	-0.029111	4.02e-08	0.17	-9.0134	-12.2672	-5.7639	4.16e-08
both	chr12_103742510_C_T	rs142351376	STAB2	12	103742510	C	T	0.0156		0.9692	0.0305	3e-04	Multiple myeloma	0.079433	0.037083	0.13562	0.00197	0.661	3.1099	1.3741	5.1962	0.00211
both	chr12_108591873_G_A	rs144109867	TMEM119	12	108591873	G	A	0.0198	32.084	0.9608	0.0387	4e-04	Glaucoma	0.003696	0.002502	0.004994	8.89e-09	0.246	0.1795	0.1182	0.2416	1.01e-08
both	chr12_109471206_A_G	rs2058804	KCTD10	12	109471206	A	G	0.475	0.874	0.2759	0.4982	0.2259	Cataract	0.00141	0.001097	0.00171	2.74e-19	0.00288	1.6536	1.285	2.0236	1.64e-18
both	chr12_111395984_A_G	rs10774624	SH2B3	12	111395984	A	G	0.4028	1.1902	0.3566	0.4813	0.1622	Ischemic heart disease	0.203895	0.167552	0.239778	2.33e-28	0.957	203.7135	167.4502	239.4413	1.6e-28
both	chr12_111762346_C_T	rs2013002	ALDH2	12	111762346	C	T	0.3815	1.0952	0.3828	0.4715	0.1457	Ischemic heart disease	0.197593	0.161446	0.234246	4.64e-26	0.493	187.05	152.8758	221.4209	1.92e-26
both	chr12_114234020_A_T	rs2701109	TBX5	12	114234020	A	T	0.4351	1.0863	0.32	0.4898	0.1902	Genital prolapse	0.020162	0.014122	0.02614	7.09e-11	1.05e-09	21.8515	15.2281	28.6157	1.83e-10
both	chr12_114355435_T_C	rs883079	TBX5	12	114355435	T	C	0.3144	0.9142	0.4712	0.429	0.0999	Atrial fibrillation and flutter	-0.025059	-0.028115	-0.022029	2.54e-58	0.481	-18.9506	-21.2134	-16.6928	5.19e-60
both	chr12_114915563_T_C	rs34606058	TBX3	12	114915563	T	C	0.4229	1.0924	0.3335	0.4871	0.1794	Atrial fibrillation and flutter	0.079655	0.051815	0.106938	2.1e-08	0.501	82.5518	53.669	112.0803	2.29e-08
both	chr12_115398327_T_C	rs1391721	MED13L	12	115398327	T	C	0.3898	0.9461	0.373	0.4742	0.1527	Breast cancer	-0.025708	-0.031868	-0.019569	2.47e-16		-24.1742	-29.7975	-18.3624	9.9e-17
both	chr12_120979061_C_T	rs1800574	HNF1A	12	120979061	C	T	0.0434	1.4659	0.9151	0.0828	0.002	Diabetes mellitus type 2	0.084695	0.060606	0.108688	5.31e-12	0.212	9.0535	6.5173	11.6199	4.87e-12
both	chr12_120994314_G_C	rs56348580	HNF1A	12	120994314	G	C	0.2834	0.9352	0.5135	0.4061	0.0804	Diabetes mellitus type 2	-0.041083	-0.050691	-0.031755	1.04e-17	0.55	-28.2629	-34.7552	-21.751	2.64e-17
both	chr12_120997624_G_A	rs2464196	HNF1A	12	120997624	G	A	0.3001	1.0279	0.49	0.4198	0.0902	Gallbladder and biliary diseases	0.125824	0.09125	0.159322	3.61e-13	0.127	92.7215	67.6817	118.2232	7.07e-13
both	chr12_123321672_C_T	rs1060105	SBNO1	12	123321672	C	T	0.2089	1.0418	0.6256	0.3311	0.0433	Diabetes mellitus type 2	-0.031779	-0.042419	-0.021132	4.85e-09	0.916	-16.1777	-21.6516	-10.7105	7.46e-09
both	chr12_123964676_C_A	rs7973683	CCDC92	12	123964676	C	A	0.3063	0.917	0.4814	0.4246	0.094	Atrial fibrillation and flutter	-0.008778	-0.011675	-0.005864	3.2e-09	0.00271	-6.5224	-8.6818	-4.3749	1.7e-09
both	chr12_124022084_T_C	rs10773049	FAM101A,RP11-214K3.25	12	124022084	T	C	0.4235	1.0364	0.3333	0.4865	0.1803	Diabetes mellitus type 2	-0.029983	-0.038985	-0.021109	3.39e-11	0.0157	-30.6778	-39.7469	-21.3789	3.39e-11
both	chr12_124283241_T_C	rs10846644	FAM101A	12	124283241	T	C	0.2008	1.7633	0.6394	0.3196	0.041	Atrial fibrillation and flutter	0.011289	0.007714	0.014898	8.9e-10	0.906	5.566	3.712	7.3722	1.35e-09
both	chr12_124500282_A_G	rs1242997	NCOR2	12	124500282	A	G	0.1761	1.001	0.679	0.2898	0.0312	Osteoarthritis	0.017018	0.010877	0.02313	6.67e-08	0.00814	7.3542	4.6436	10.0358	8.7e-08
both	chr12_124827879_G_C	rs10846744	SCARB1	12	124827879	G	C	0.1678	1.1025	0.6925	0.2795	0.028	Ischemic heart disease	0.137628	0.100425	0.174862	5.57e-13	0.683	56.5278	41.2279	72.1301	6.25e-13
both	chr12_132491403_A_G	rs7295014	FBRSL1	12	132491403	A	G	0.4185	0.8612	0.3381	0.4866	0.1752	Prostate cancer	0.023068	0.017132	0.029017	6.31e-14		23.9507	17.6207	30.2841	1.22e-13
both	chr13_22295144_T_C	rs11618858	AL354828.1	13	22295144	T	C	0.2062	0.8493	0.6305	0.3267	0.0428	Aortic aneurysm	-0.025552	-0.031077	-0.020068	2.42e-19	0.0046	-12.6267	-15.3037	-9.8655	1.02e-19
both	chr13_26464847_A_G	rs4631994	CDK8	13	26464847	A	G	0.4546	0.9795	0.2976	0.4956	0.2069	Cataract	0.001026	0.000714	0.001337	9.43e-11	0.932	1.1486	0.7947	1.504	1.77e-10
both	chr13_32402519_G_GC	rs368213791	N4BP2L1	13	32402519	G	GC	0.471	1.1449	0.2808	0.4964	0.2228	Non melanoma skin cancer	0.000606	0.000429	0.00078	1.32e-11	0.00243	0.7047	0.5046	0.908	1.39e-11
both	chr13_32980164_A_G	rs576674	KL	13	32980164	A	G	0.0949	1.1038	0.8198	0.1706	0.0096	Diabetes mellitus type 2	0.03782	0.024727	0.050711	9.57e-09	0.185	8.7956	5.8393	11.7724	6.24e-09
both	chr13_36877724_G_A	rs9547689	SMAD9	13	36877724	G	A	0.2541	1.0685	0.5569	0.3781	0.0651	Non rheumatic valvular heart disease	0.101031	0.068969	0.133764	1.55e-09	0.575	62.9687	42.3807	83.4048	1.28e-09
both	chr13_50449476_T_TA	rs35932258,rs398022777	DLEU1	13	50449476	T	TA	0.2819	1.0428	0.5171	0.402	0.0808	Appendicitis	-0.000297	-0.000393	-0.000202	1.05e-09	0.385	-0.2028	-0.2686	-0.1374	1e-09
both	chr13_50491851_T_C	rs987086	DLEU1	13	50491851	T	C	0.3023	0.9159	0.4877	0.4199	0.0923	Benign prostatic hyperplasia	-0.008806	-0.014275	-0.003412	0.00157	0.00113	-6.4114	-10.3978	-2.4475	0.00164
both	chr13_50620269_C_T	rs573666	DLEU1	13	50620269	C	T	0.3668	1.0336	0.4011	0.4642	0.1347	Inguinal femoral and abdominal hernia	0.003564	0.00258	0.004538	1.29e-12	1.22e-11	3.2249	2.3266	4.1144	1.76e-12
both	chr13_80134597_C_T	rs1327315	SPRY2	13	80134597	C	T	0.2951	1.0191	0.4968	0.4163	0.0869	Diabetes mellitus type 2	-0.043743	-0.053348	-0.03411	6.38e-19	0.815	-31.2612	-38.1351	-24.4412	6.99e-19
both	chr13_99422026_A_G	rs9517711	UBAC2	13	99422026	A	G	0.4852	0.9006	0.2659	0.4979	0.2362	Asthma	-0.010345	-0.013046	-0.007656	5.35e-14	0.481	-12.1391	-15.2732	-8.9448	6.68e-14
both	chr13_102847067_A_C	rs7325496	BIVM-ERCC5,ERCC5	13	102847067	A	C	0.2144	1.0062	0.6179	0.3355	0.0466	Gallbladder and biliary diseases	0.003188	0.002169	0.004169	4.85e-10	0.496	1.6788	1.1528	2.2095	5.89e-10
both	chr13_103064473_A_G	rs16961277	SLC10A2	13	103064473	A	G	0.1394	1.0258	0.7409	0.2394	0.0197	Gallbladder and biliary diseases	-0.004984	-0.006206	-0.003766	9.41e-16	0.0107	-1.6856	-2.0945	-1.2721	1.06e-15
both	chr13_110149776_G_T	rs13260	COL4A1	13	110149776	G	T	0.0836	0.9164	0.84	0.1528	0.0072	Ischemic heart disease	-0.227544	-0.275702	-0.181084	3.52e-21	1.52e-05	-46.3022	-55.8273	-36.7623	2.65e-21
both	chr13_110352366_C_T	rs74441700	COL4A2	13	110352366	C	T	0.0116	1.1247	0.9769	0.0229	2e-04	Ischemic heart disease	0.478474	0.287765	0.67972	1.51e-06	0.945	13.6154	8.1508	19.3035	1.3e-06
both	chr13_110390493_C_T	rs4132949	COL4A2	13	110390493	C	T	0.172	2.6454	0.6863	0.2833	0.0303	Ischemic stroke	-0.053312	-0.073778	-0.032335	3.43e-07	0.502	-22.2213	-30.906	-13.6916	3.16e-07
both	chr13_110397276_T_C	rs9515203	COL4A2	13	110397276	T	C	0.2609	1.0064	0.5471	0.3839	0.069	Ischemic heart disease	-0.157582	-0.188645	-0.126661	1.22e-22	2.45e-07	-99.8573	-119.1986	-80.5846	3.54e-24
both	chr13_110491254_A_G	rs117412802	COL4A2	13	110491254	A	G	0.0291	2.0934	0.9427	0.0564	9e-04	Ischemic heart disease	0.230603	0.131451	0.327608	3.59e-06	0.0814	16.4539	9.5884	23.5155	3.18e-06
both	chr14_23418974_C_T	rs28631169	MYH7	14	23418974	C	T	0.1282	0.56	0.7605	0.2226	0.0169	Atrial fibrillation and flutter	0.01481	0.011151	0.018445	2.3e-15	0.811	4.6629	3.4832	5.8276	5.17e-15
both	chr14_25458626_G_A	rs12879423	STXBP6	14	25458626	G	A	0.3619	0.9012	0.4083	0.4597	0.1321	Diabetes mellitus type 2	-0.025801	-0.035253	-0.016579	4.49e-08	0.534	-22.6287	-30.6164	-14.5104	3.62e-08
both	chr14_32829525_CA_C	rs34179565,rs397740994	AKAP6	14	32829525	CA	C	0.4426	0.9578	0.3104	0.4941	0.1956	Diabetes mellitus type 2	0.025852	0.017591	0.033964	8.57e-10	0.294	28.3045	19.0398	37.4735	2.7e-09
both	chr14_35402011_G_A	rs8904	NFKBIA	14	35402011	G	A	0.3881	1.0644	0.3751	0.4735	0.1514	Psoriasis	-0.019686	-0.025296	-0.014223	3.44e-12	0.664	-18.3281	-23.456	-13.2406	2.28e-12
both	chr14_36675311_C_T	rs10131337	PAX9	14	36675311	C	T	0.2513	1.0977	0.5609	0.3756	0.0635	Osteoarthritis	-0.01583	-0.021331	-0.010282	2.58e-08	0.00529	-9.6699	-13.0871	-6.3721	1.73e-08
both	chr14_37564370_T_C	rs145988452	MIPOL1	14	37564370	T	C	0.0422	3.6412	0.9175	0.0805	0.002	Prostate cancer	-0.072678	-0.090046	-0.054531	7.27e-16		-7.4496	-9.2077	-5.6058	3.61e-16
both	chr14_38341493_T_C	rs7151822	CLEC14A	14	38341493	T	C	0.2794	1.067	0.5199	0.4015	0.0786	Diabetes mellitus type 2	-0.034119	-0.044008	-0.024414	1.1e-11	0.169	-23.2124	-29.9263	-16.4433	1.87e-11
both	chr14_52922981_T_C	rs62003539	FERMT2	14	52922981	T	C	0.1385	1.0168	0.7429	0.2373	0.0198	Prostate cancer	-0.035213	-0.043891	-0.026315	8.44e-15		-11.8484	-14.742	-8.8941	2.1e-15
both	chr14_60509819_A_C	rs33912345	C14orf39,SIX6	14	60509819	A	C	0.2885	1.2212	0.5078	0.4074	0.0849	Glaucoma	0.001246	0.000997	0.00149	4.83e-23	0.419	0.8915	0.7186	1.0639	1.62e-23
both	chr14_64188443_T_C	rs1255986	ESR2,SYNE2	14	64188443	T	C	0.4768	1.0264	0.2739	0.4987	0.2274	Atrial fibrillation and flutter	0.013555	0.010973	0.016106	2.01e-25	0.59	16.0063	12.9808	19.0391	3.48e-25
both	chr14_68513118_T_C	rs11624333	RAD51B	14	68513118	T	C	0.2464	0.8765	0.5685	0.3702	0.0614	Breast cancer	-0.033223	-0.040034	-0.026607	1.56e-22		-19.7944	-23.6564	-15.8336	8.06e-23
both	chr14_79473182_C_T	rs10145154	NRXN3	14	79473182	C	T	0.2413	1.1032	0.5763	0.365	0.0588	Diabetes mellitus type 2	0.032643	0.022773	0.042702	1.84e-10	0.238	19.3849	13.5203	25.358	1.83e-10
both	chr14_94378610_C_T	rs28929474	SERPINA1	14	94378610	C	T	0.0197	1.0172	0.961	0.0385	4e-04	Gallbladder and biliary diseases	0.353764	0.281349	0.434737	1.78e-19	2.73e-06	17.2045	13.5108	21.0379	9.47e-19
both	chr14_99659451_T_TGC	rs781635564	HHIPL1	14	99659451	T	TGC	0.0102	174.75	0.9798	0.02	2e-04	Ischemic heart disease	0.739631	0.52136	0.973026	1.26e-10	0.244	18.5887	13.1674	24.2197	8.39e-11
both	chr14_99683121_G_A	rs3783320	CYP46A1	14	99683121	G	A	0.2673	0.9553	0.5386	0.3882	0.0731	Ischemic heart disease	-0.129309	-0.161182	-0.097588	1.24e-15	0.00619	-83.9165	-104.1572	-63.2464	7.41e-16
both	chr14_100840504_TC_T	rs34552516,rs398026388	RTL1	14	100840504	TC	T	0.493	1.2137	0.2573	0.4992	0.2434	Diabetes mellitus type 1	-0.011598	-0.015046	-0.008255	1.53e-11	0.234	-13.5576	-17.3648	-9.7938	2.89e-12
both	chr14_102780133_G_A	rs3803286	TRAF3	14	102780133	G	A	0.337	0.9856	0.4396	0.4468	0.1136	Osteoarthritis	0.036964	0.026472	0.04737	3.02e-12	0.146	30.5891	21.9659	39.1634	1.69e-12
both	chr14_105562515_G_A	rs192012479	IGHA2	14	105562515	G	A	0.0244	11.425	0.952	0.0474	7e-04	Major depressive disorder	0.082133	0.054948	0.110543	9.04e-09	0.274	4.9083	3.2497	6.6235	1.08e-08
both	chr15_27983407_C_T	rs74653330	OCA2	15	27983407	C	T	0.0439	28.79	0.9143	0.0836	0.0021	Non melanoma skin cancer	0.069564	0.056176	0.083711	2.79e-23	0.00269	7.6109	6.1212	9.2146	5.94e-22
both	chr15_27985172_C_T	rs1800407	OCA2	15	27985172	C	T	0.045	0.5457	0.912	0.0859	0.0021	Cataract	0.023152	0.017591	0.028882	9.15e-16	0.909	2.5658	1.9311	3.204	4.57e-15
both	chr15_28705604_T_C	rs200180898	GOLGA8M	15	28705604	T	C	0.0869	1.7255	0.834	0.1582	0.0078	Non melanoma skin cancer	0.024674	0.017311	0.032278	1.08e-10	0.012	5.3326	3.7471	7.0175	2.02e-10
both	chr15_40048090_T_C	rs12440899	SRP14	15	40048090	T	C	0.4777	1.0191	0.273	0.4986	0.2284	Endometriosis	0.001128	0.000771	0.001493	8.31e-10		1.3339	0.8983	1.7744	2e-09
both	chr15_41596720_A_G	rs7170463	TYRO3	15	41596720	A	G	0.3468	1.1218	0.427	0.4524	0.1206	Aortic aneurysm	-0.012874	-0.017913	-0.008006	3.34e-07	0.0648	-10.7448	-14.7822	-6.6421	2.04e-07
both	chr15_47382615_G_A	rs175979	SEMA6D	15	47382615	G	A	0.3303	1.1324	0.4496	0.4404	0.1101	Substance use disorders	0.064249	0.048538	0.079867	1.12e-15	0.0112	52.2938	39.2632	65.3366	3.47e-15
both	chr15_48134287_A_G	rs1426654	SLC24A5	15	48134287	A	G	0.0109	3.1786	0.9784	0.0215	1e-04	Non melanoma skin cancer	-0.00046	-0.002529	0.001847	0.652	0.808	-0.0109	-0.0672	0.0507	0.669
both	chr15_57632516_A_C	rs147301839	GCOM1,MYZAP	15	57632516	A	C	0.0117	4.3667	0.9768	0.0229	2e-04	Atrial fibrillation and flutter	0.048204	0.030779	0.066715	2.06e-07	0.0604	1.3772	0.8635	1.8996	1.6e-07
both	chr15_58386521_C_T	rs261290	ALDH1A2	15	58386521	C	T	0.381	0.9181	0.3836	0.4709	0.1456	Age related macular degeneration	-0.001203	-0.001631	-0.000775	3.31e-08	0.0324	-1.1035	-1.4837	-0.7165	1.48e-08
both	chr15_60778755_T_C	rs7173981	RORA	15	60778755	T	C	0.1965	1.2315	0.646	0.315	0.039	Asthma	-0.01321	-0.016541	-0.009786	1.91e-14	0.961	-6.3289	-7.9582	-4.6994	3.21e-14
both	chr15_67145525_T_C	rs17293443	SMAD3	15	67145525	T	C	0.2703	1.1885	0.5322	0.3951	0.0727	Asthma	0.016462	0.013229	0.019635	5.49e-24	0.058	11.0411	8.8948	13.1836	2.05e-23
both	chr15_67180345_G_C	rs7178824	SMAD3	15	67180345	G	C	0.2089	0.9264	0.6259	0.3303	0.0438	Inguinal femoral and abdominal hernia	-0.012645	-0.015777	-0.009512	2.64e-15	0.265	-6.4127	-7.9812	-4.8518	2.3e-15
both	chr15_67731471_C_T	rs12050481	MAP2K5	15	67731471	C	T	0.3538	1.0541	0.4183	0.4558	0.126	Diabetes mellitus type 2	-0.024319	-0.033305	-0.015375	1.1e-07	0.615	-20.9823	-28.6839	-13.3521	1.06e-07
both	chr15_69718858_T_A	rs35102815	RPLP1	15	69718858	T	A	0.3538	1.0235	0.419	0.4545	0.1265	Leukemia	0.017185	0.011652	0.022637	7.03e-10	0.0225	15.2286	10.2049	20.1913	1.94e-09
both	chr15_73384923_C_T	rs74022964	HCN4	15	73384923	C	T	0.205	1.2437	0.633	0.3241	0.043	Atrial fibrillation and flutter	0.024112	0.020787	0.02748	8.88e-45	0.00452	12.2063	10.4603	13.9789	7.47e-43
both	chr15_73927205_G_T	rs1048661	LOXL1	15	73927205	G	T	0.3157	0.9325	0.4689	0.4309	0.1003	Genital prolapse	0.011661	0.007016	0.016297	8.28e-07	0.474	9.0801	5.4143	12.7358	8.13e-07
both	chr15_73927241_G_A	rs3825942	LOXL1	15	73927241	G	A	0.1694	1.0388	0.6898	0.2816	0.0286	Glaucoma	-0.003849	-0.004424	-0.003278	1.11e-39	2.29e-05	-1.5786	-1.8075	-1.3474	9.55e-41
both	chr15_73973221_C_A	rs192609599	STOML1	15	73973221	C	A	0.0228		0.955	0.0445	5e-04	Inguinal femoral and abdominal hernia	0.014788	0.00993	0.019881	5.53e-09	1.38e-06	0.8245	0.5484	1.1064	6.28e-09
both	chr15_77514428_G_A	rs59153558	HMG20A	15	77514428	G	A	0.3069	0.9732	0.4809	0.4244	0.0947	Diabetes mellitus type 2	-0.041816	-0.051558	-0.032214	2.4e-17	0.0358	-31.0601	-38.1806	-23.9616	1.14e-17
both	chr15_78593885_A_G	rs564585	CHRNA3,CHRNA5	15	78593885	A	G	0.3105	1.0645	0.477	0.425	0.098	Chronic obstructive pulmonary disease	-0.164877	-0.194787	-0.135493	1.58e-27	6.83e-08	-122.6859	-144.8724	-101.0071	8.71e-28
both	chr15_78618839_T_C	rs8040868	CHRNA3	15	78618839	T	C	0.3791	0.9909	0.3866	0.4687	0.1447	Chronic obstructive pulmonary disease	0.248581	0.224835	0.272052	1.58e-95	1.48e-09	239.2075	215.8147	262.6816	9.34e-88
both	chr15_78762558_G_C	rs7495616	ADAMTS7	15	78762558	G	C	0.364	0.8301	0.4057	0.4606	0.1337	Ischemic heart disease	0.187096	0.158839	0.215438	3.75e-38	7.47e-06	168.5035	142.1935	194.2029	4.97e-37
both	chr15_78766609_T_C	rs28699256	ADAMTS7	15	78766609	T	C	0.3884	0.861	0.3746	0.4742	0.1513	Chronic obstructive pulmonary disease	0.004412	-0.032591	0.042184	0.814	0.866	7.3142	-28.6608	43.5031	0.683
both	chr15_78796769_A_G	rs3825807	ADAMTS7	15	78796769	A	G	0.3467	0.8222	0.427	0.4525	0.1205	Ischemic heart disease	-0.026302	-0.063931	0.011415	0.175	0.866	-19.0886	-51.4197	14.2593	0.255
both	chr15_78853754_A_AT	rs80172242,rs398078337,rs398119008	MORF4L1	15	78853754	A	AT	0.193	1.2401	0.6511	0.3117	0.0372	Ischemic heart disease	0.168565	0.132352	0.205219	6.76e-20	0.000654	79.8809	62.5271	97.226	1.07e-19
both	chr15_78939136_T_C	rs12148472	CTSH	15	78939136	T	C	0.1448	1.0855	0.7315	0.2473	0.0212	Diabetes mellitus type 1	0.005616	-0.002757	0.013883	0.188	0.0386	2.1138	-0.8759	5.1442	0.179
both	chr15_80286336_A_G	rs8026980	LINC01314	15	80286336	A	G	0.391	1.2885	0.3718	0.4745	0.1537	Atrial fibrillation and flutter	-0.00772	-0.010655	-0.004926	1.57e-07	0.786	-7.3168	-10.0144	-4.6261	9.47e-08
both	chr15_80384583_A_G	rs12908004	ARNT2	15	80384583	A	G	0.1998	1.1643	0.6409	0.3186	0.0405	Atrial fibrillation and flutter	0.018759	0.015392	0.022155	2.86e-27	0.454	9.2259	7.5256	10.9346	1.26e-26
both	chr15_85716786_T_C	rs16943574	AKAP13	15	85716786	T	C	0.1003	2.0482	0.8096	0.1801	0.0102	Ischemic heart disease	-0.138897	-0.187375	-0.089777	2.9e-08	0.137	-33.9466	-46.0758	-21.8062	2.96e-08
both	chr15_88904754_C_T	rs191156695	MFGE8	15	88904754	C	T	0.0283		0.9442	0.0549	8e-04	Ischemic heart disease	-0.567012	-0.664366	-0.465975	3.16e-28	0.0151	-39.0602	-45.8499	-31.976	4.55e-29
both	chr15_89031969_T_C	rs7162326	ABHD2	15	89031969	T	C	0.2018	2.5586	0.6384	0.3196	0.042	Ischemic heart disease	-0.195397	-0.235397	-0.155785	5.55e-22	0.144	-95.6212	-115.0989	-76.2372	5.29e-22
both	chr15_89292706_A_G	rs139814895	FANCI	15	89292706	A	G	0.0219	77.272	0.9568	0.0427	5e-04	Ischemic heart disease	-0.524834	-0.636142	-0.409404	9.61e-20	0.0263	-27.9923	-34.0733	-21.764	2.75e-19
both	chr15_89884840_G_A	rs1866475	AP3S2,C15orf38-AP3S2	15	89884840	G	A	0.2415	1.0331	0.5755	0.3661	0.0585	Diabetes mellitus type 2	0.032005	0.022342	0.041779	1.41e-10	0.973	18.9938	13.2197	24.8409	1.39e-10
both	chr15_90884462_G_A	rs138682554	FES	15	90884462	G	A	0.0207	0.8342	0.9591	0.0404	5e-04	Ischemic heart disease	0.230499	0.137405	0.324746	1.33e-06	0.207	11.7221	7.044	16.5635	1.78e-06
both	chr15_90885946_G_T	rs7497304	FES	15	90885946	G	T	0.2669	0.7182	0.5373	0.3916	0.0711	Ischemic heart disease	0.133947	0.1041	0.162749	3.75e-19	0.00575	87.8827	68.3635	107.4064	5.48e-19
both	chr15_90963972_G_C	rs7171333	RCCD1	15	90963972	G	C	0.3709	0.9338	0.3965	0.4651	0.1384	Diabetes mellitus type 2	0.029926	0.02159	0.03846	6.7e-12	0.291	27.3877	19.5098	35.463	1.5e-11
both	chr16_276685_G_A	rs184954013	ARHGDIG	16	276685	G	A	0.0184	11.307	0.9636	0.036	4e-04	Interstitial lung disease and pulmonary sarcoidosis	0.037168	0.026029	0.049023	3.51e-10	0.0623	1.6904	1.1823	2.2456	6.2e-10
both	chr16_1202441_T_C	rs4984636	CACNA1H	16	1202441	T	C	0.3214	1.1217	0.4617	0.4338	0.1045	Peptic ulcer disease	-0.00305	-0.00414	-0.001961	4.54e-08	0.145	-2.3706	-3.2052	-1.5353	3.24e-08
both	chr16_1822921_C_G	rs58542872	HAGH	16	1822921	C	G	0.0125	33.512	0.9752	0.0246	2e-04	Atrial fibrillation and flutter	0.066115	0.047793	0.084744	2.31e-12	0.6	2.033	1.481	2.6149	3.31e-12
both	chr16_1947063_G_A	rs147972626	RPL3L	16	1947063	G	A	0.0128	2.647	0.9745	0.0253	2e-04	Atrial fibrillation and flutter	0.074411	0.056795	0.093245	1.29e-15	0.801	2.3478	1.7783	2.9287	2.73e-15
both	chr16_11125184_G_A	rs12935657	CLEC16A	16	11125184	G	A	0.2107	0.9081	0.6228	0.3329	0.0443	Asthma	-0.033497	-0.038876	-0.027805	3.28e-33	0.785	-17.0616	-19.8729	-14.3236	1.33e-33
both	chr16_11251046_C_T	rs2021511	RMI2	16	11251046	C	T	0.266	0.9732	0.5386	0.3908	0.0706	Psoriasis	-0.019788	-0.025548	-0.013805	3.51e-11	0.133	-12.7114	-16.4253	-9.0552	2.22e-11
both	chr16_11542450_A_G	rs12595973	LITAF	16	11542450	A	G	0.3164	1.0074	0.4687	0.4299	0.1014	Gallbladder and biliary diseases	0.003155	0.002277	0.004032	1.85e-12	0.372	2.454	1.7661	3.1436	2.52e-12
both	chr16_20381010_G_A	rs77924615	PDILT	16	20381010	G	A	0.224	1.113	0.6025	0.347	0.0506	Chronic kidney disease	-0.033408	-0.037793	-0.028997	1.58e-50	0.541	-17.9366	-20.2006	-15.6445	4.47e-54
both	chr16_27344882_A_G	rs1805010	IL4R	16	27344882	A	G	0.3737	0.8176	0.3942	0.4642	0.1416	Asthma	0.01114	0.008529	0.013716	1.64e-17	0.393	10.2669	7.9026	12.6539	3.39e-17
both	chr16_27344903_G_A	rs144651842	IL4R	16	27344903	G	A	0.0778	119.05	0.8508	0.1429	0.0063	Asthma	0.022655	0.006379	0.039208	0.0064	0.178	4.4588	1.3788	7.5971	0.00584
both	chr16_51453563_GC_G	rs35797106,rs398029345	SALL1	16	51453563	GC	G	0.1526	0.7908	0.7179	0.2591	0.023	Genital prolapse	-0.001012	-0.001171	-0.000854	2.08e-35		-0.3738	-0.4324	-0.3125	1.4e-34
both	chr16_52565276_C_T	rs4784227	TOX3	16	52565276	C	T	0.2511	1.0321	0.5615	0.3748	0.0638	Breast cancer	0.077454	0.07119	0.083777	1.74e-129		49.0418	44.978	53.0834	2.88e-123
both	chr16_53775335_G_A	rs1121980	FTO	16	53775335	G	A	0.4284	0.9759	0.3273	0.4886	0.1841	Diabetes mellitus type 2	0.070173	0.059481	0.080882	1.4e-37	0.147	75.5447	63.9472	86.9948	3.34e-38
both	chr16_56957451_C_T	rs183130	CETP	16	56957451	C	T	0.2793	0.8768	0.5189	0.4036	0.0775	Age related macular degeneration	-0.089551	-0.119388	-0.059662	4.97e-09	0.925	-60.8139	-81.1736	-39.9075	6.8e-09
both	chr16_56972466_A_G	rs11076175	CETP	16	56972466	A	G	0.1725	0.8434	0.6846	0.2859	0.0295	Age related macular degeneration	-0.001306	-0.001798	-0.000798	4.39e-07	0.0801	-0.5459	-0.7596	-0.3344	5.1e-07
both	chr16_69102909_T_G	rs117553228	HAS3	16	69102909	T	G	0.0677	1.6308	0.8695	0.1257	0.0049	Non melanoma skin cancer	-0.001492	-0.001916	-0.001071	4.81e-12	0.00685	-0.245	-0.3133	-0.1756	2.07e-12
both	chr16_69652773_CTTTTT_C	rs10530053,rs869039215,rs55862272	NFAT5	16	69652773	CTTTTT	C	0.4293	0.9867	0.3263	0.4888	0.1849	Cataract	-0.033137	-0.042498	-0.023938	2.76e-12	0.183	-34.4337	-43.7933	-25.1024	7.06e-13
both	chr16_69931118_C_T	rs77870048	WWP2	16	69931118	C	T	0.0559	1.2258	0.8914	0.1052	0.0033	Ischemic heart disease	-0.225253	-0.283406	-0.166358	2.93e-14	0.000623	-30.6698	-38.5463	-22.7395	2.47e-14
both	chr16_73014468_C_T	rs67329386	ZFHX3	16	73014468	C	T	0.2245	1.2715	0.602	0.3469	0.051	Atrial fibrillation and flutter	0.037454	0.033907	0.040962	1.81e-94	0.0214	20.905	18.9268	22.8968	2.6e-94
both	chr16_75200974_C_A	rs72802342	CTRB2	16	75200974	C	A	0.0863	1.0805	0.835	0.1575	0.0076	Diabetes mellitus type 2	-0.09049	-0.158918	-0.017069	0.0114	0.024	-18.6814	-33.734	-3.739	0.0154
both	chr16_75202865_C_G	rs55993634	CTRB2	16	75202865	C	G	0.0874	0.9641	0.8329	0.1593	0.0078	Diabetes mellitus type 2	-0.079118	-0.147334	-0.008198	0.0238	0.0197	-16.3849	-31.0488	-1.6178	0.0272
both	chr16_75212137_G_C	rs72802365	CTRB2	16	75212137	G	C	0.08	0.9688	0.8467	0.1467	0.0066	Diabetes mellitus type 2	-0.098069	-0.168675	-0.027163	0.00672	0.0508	-18.7972	-32.9308	-4.6094	0.00891
both	chr16_75401563_G_A	rs10431974	CFDP1	16	75401563	G	A	0.4333	0.9389	0.3216	0.4902	0.1882	Ischemic heart disease	-0.088339	-0.119958	-0.056386	4.32e-08	0.0147	-91.3916	-123.9597	-59.5285	2.34e-08
both	chr16_77223410_C_T	rs72800028	SYCE1L	16	77223410	C	T	0.0667	0.384	0.8716	0.1234	0.005	Diabetes mellitus type 2	0.03827	0.023771	0.052909	2.21e-07	0.544	6.2636	3.897	8.5964	1.92e-07
both	chr16_79800712_A_G	rs8046846	MAF	16	79800712	A	G	0.1151	2.2751	0.7834	0.203	0.0136	Benign prostatic hyperplasia	0.006807	0.005088	0.008549	8.03e-15		1.9274	1.4598	2.4038	1.93e-15
both	chr16_81501185_C_T	rs2925979	CMIP	16	81501185	C	T	0.3225	0.99	0.4591	0.4367	0.1042	Diabetes mellitus type 2	0.032022	0.023081	0.041155	2.65e-12	4.54e-05	25.3946	17.9985	32.7072	8.42e-12
both	chr16_83012185_A_G	rs7500448	CDH13	16	83012185	A	G	0.2052	0.8199	0.632	0.3256	0.0424	Ischemic heart disease	-0.151746	-0.184315	-0.119141	7.98e-20	0.00113	-75.682	-92.2475	-59.6926	4.09e-20
both	chr16_86157858_T_C	rs1497732	IRF8	16	86157858	T	C	0.2653	1.1413	0.5408	0.3878	0.0714	Appendicitis	-0.000318	-0.000414	-0.000222	4.99e-11	0.767	-0.2054	-0.2654	-0.1446	7e-11
both	chr16_86683898_G_A	rs12447309	FOXL1	16	86683898	G	A	0.3441	0.9665	0.4306	0.4506	0.1188	Ischemic heart disease	0.080573	0.052079	0.108925	2.37e-08	0.578	68.118	44.251	91.6032	1.91e-08
both	chr16_88723279_C_T	rs188337046	PIEZO1	16	88723279	C	T	0.0448	11.817	0.9125	0.0854	0.0021	Asthma	0.023964	0.013938	0.034399	4.07e-06	0.398	2.6212	1.5191	3.7095	1.86e-06
both	chr16_89561665_G_A	rs9930567	RPL13	16	89561665	G	A	0.1877	0.8439	0.6599	0.3047	0.0353	Non melanoma skin cancer	-0.013573	-0.016922	-0.010113	3.59e-15	0.239	-6.1236	-7.6294	-4.5874	9.13e-16
both	chr16_89625890_G_A	rs164741	DPEP1	16	89625890	G	A	0.4272	0.8027	0.3288	0.488	0.1832	Non melanoma skin cancer	0.019923	0.017717	0.022048	8.66e-73	0.000257	21.9947	19.338	24.557	1.01e-61
both	chr16_89657860_C_T	rs35415928	SPATA33	16	89657860	C	T	0.117	1.4352	0.7801	0.2058	0.0141	Non melanoma skin cancer	0.031766	0.027416	0.036059	6.74e-46	0.00257	9.295	7.9834	10.6394	8.77e-44
both	chr16_89696855_T_C	rs462769	SPATA2L	16	89696855	T	C	0.4701	0.8225	0.2814	0.4969	0.2217	Non melanoma skin cancer	-0.000576	-0.00077	-0.000387	4.51e-09	0.209	-0.654	-0.8724	-0.438	2.69e-09
both	chr16_89762788_G_C	rs12598276	FANCA	16	89762788	G	C	0.0592	0.723	0.8853	0.111	0.0037	Non melanoma skin cancer	0.01117	0.006401	0.016404	1.46e-05	0.163	1.6306	0.9321	2.3811	1.24e-05
both	chr16_89919709_C_T	rs1805007	MC1R,RP11-566K11.2	16	89919709	C	T	0.0666	0.9028	0.8714	0.1241	0.0045	Non melanoma skin cancer	0.045086	0.039868	0.050489	1.13e-62	0.000165	7.4693	6.5845	8.3569	5.6e-61
both	chr16_89919736_C_T	rs1805008	MC1R,RP11-566K11.2	16	89919736	C	T	0.0686	0.9696	0.8676	0.1276	0.0048	Non melanoma skin cancer	0.034269	0.028909	0.039676	2.65e-35	0.307	5.825	4.9117	6.7776	7.22e-35
both	chr16_89957798_A_G	rs8051733	DEF8	16	89957798	A	G	0.2576	0.8369	0.5513	0.3822	0.0665	Non melanoma skin cancer	0.024425	0.021762	0.027094	1.57e-73	4.77e-05	15.9867	14.1635	17.833	1.43e-65
both	chr16_90029153_C_T	rs3785183	GAS8	16	90029153	C	T	0.2861	0.903	0.5107	0.4063	0.083	Non melanoma skin cancer	-0.013235	-0.016407	-0.01017	6.5e-17	0.0038	-9.0815	-11.1207	-7.0298	4.56e-18
both	chr17_2291580_G_C	rs12941836	SMG6	17	2291580	G	C	0.3427	1.0823	0.4333	0.4479	0.1188	Ischemic heart disease	0.120837	0.092493	0.149084	8.65e-17	0.171	101.8289	78.0209	125.7606	1.03e-16
both	chr17_3925821_A_G	rs12451658	ATP2A3	17	3925821	A	G	0.1295	0.9075	0.7583	0.2243	0.0174	Diabetes mellitus type 2	0.039615	0.026986	0.052124	6.23e-10	0.852	12.5831	8.5991	16.6201	8.74e-10
both	chr17_4111090_G_T	rs7224685	ZZEF1	17	4111090	G	T	0.3019	1.0043	0.489	0.4182	0.0928	Diabetes mellitus type 2	0.038379	0.029377	0.047447	6.92e-17	0.634	28.5368	21.724	35.3285	1.48e-16
both	chr17_7537267_C_T	rs8073177	TNFSF12	17	7537267	C	T	0.2549	0.9633	0.5555	0.3792	0.0653	Diabetes mellitus type 2	0.030874	0.020722	0.040832	9.22e-10	0.266	19.3233	12.9876	25.5755	1.22e-09
both	chr17_7668434_T_G	rs78378222	TP53	17	7668434	T	G	0.0171	1.3529	0.9661	0.0335	4e-04	Non melanoma skin cancer	0.383241	0.304902	0.474909	2.4e-18	0.00273	16.2774	12.7244	20.0546	1.27e-17
both	chr17_12279671_TTGTGTCCA_T	rs140864600,rs79932963	MAP2K4	17	12279671	TTGTGTCCA	T	0.3126	0.9454	0.4732	0.4283	0.0985	Inguinal femoral and abdominal hernia	0.001014	0.000737	0.001293	9.06e-13	9.21e-15	0.7774	0.5629	0.9941	1.65e-12
both	chr17_19385973_G_C	rs139356332	MFAP4	17	19385973	G	C	0.0196	0.7956	0.9612	0.0384	4e-04	Inguinal femoral and abdominal hernia	-0.004661	-0.005652	-0.003659	3.23e-20	0.292	-0.2227	-0.2708	-0.1731	2.69e-19
both	chr17_27797882_G_A	rs28998802	NOS2	17	27797882	G	A	0.1848	1.3593	0.6648	0.3009	0.0343	Psoriasis	0.027796	0.021006	0.034503	4.38e-16	0.000494	12.756	9.7004	15.9329	1.28e-15
both	chr17_37717865_A_C	rs12951345	HNF1B	17	37717865	A	C	0.2354		0.585	0.3592	0.0557	Prostate cancer	-0.034853	-0.042167	-0.027463	4.95e-20		-19.7955	-23.8729	-15.6877	1.12e-20
both	chr17_37743158_A_G	rs9901746	HNF1B	17	37743158	A	G	0.4472		0.3068	0.4919	0.2013	Prostate cancer	-0.041396	-0.052831	-0.030153	1.13e-12	8.78e-32	-42.4686	-54.6813	-30.3176	6.92e-12
both	chr17_39657827_A_G	rs1877031	STARD3	17	39657827	A	G	0.3172	1.0738	0.4666	0.4324	0.101	Asthma	0.070245	0.051608	0.088295	4.34e-14	0.221	55.0126	40.5731	68.8897	3.64e-14
both	chr17_39908216_C_T	rs11078928	GSDMB	17	39908216	C	T	0.4963	1.152	0.2537	0.4999	0.2464	Asthma	0.042295	0.031799	0.052586	1.65e-15	0.891	51.9932	38.9621	65.2735	3.04e-15
both	chr17_42564217_C_T	rs668799	COASY	17	42564217	C	T	0.2401	0.8847	0.5783	0.3633	0.0585	Diabetes mellitus type 2	0.030754	0.021074	0.040466	4.51e-10	0.199	18.1071	12.3893	23.8326	4.55e-10
both	chr17_46872579_A_G	rs118185468	WNT9B	17	46872579	A	G	0.0222	2.512	0.9562	0.0432	6e-04	Prostate cancer	0.120122	0.087123	0.157028	2.7e-11		6.5678	4.6917	8.5683	2.75e-11
both	chr17_46935905_T_C	rs17608766	GOSR2,RP11-156P1.2	17	46935905	T	C	0.175	1.3605	0.6808	0.2884	0.0308	Atrial fibrillation and flutter	0.132253	0.094402	0.169273	4.61e-12	0.166	56.7863	40.4401	73.0436	1.04e-11
both	chr17_47587495_G_A	rs2611867	NPEPPS	17	47587495	G	A	0.4662	1.0165	0.2856	0.4964	0.218	Glaucoma	0.000623	0.000395	0.000846	5.27e-08	0.939	0.7175	0.4575	0.9777	6.15e-08
both	chr17_49058513_G_A	rs68085814	IGF2BP1	17	49058513	G	A	0.2849	0.8583	0.5126	0.4051	0.0824	Diabetes mellitus type 2	-0.034101	-0.043773	-0.024576	2.28e-12	0.0014	-23.5599	-30.209	-17.1331	1.38e-12
both	chr17_49243576_C_T	rs12950511	PHOSPHO1	17	49243576	C	T	0.3842	1.1423	0.3798	0.472	0.1482	Asthma	0.094221	0.066222	0.121989	4.59e-11	0.605	89.1081	62.6934	115.631	5.38e-11
both	chr17_55097177_AT_A	rs35679383,rs397823910	STXBP4	17	55097177	AT	A	0.276	1.0187	0.5248	0.3985	0.0767	Breast cancer	-0.020859	-0.027261	-0.014321	2.54e-10		-13.9355	-18.1452	-9.6334	1.61e-10
both	chr17_56764172_C_A	rs11656332	C17orf67	17	56764172	C	A	0.3745	0.8946	0.3919	0.4673	0.1409	Osteoarthritis	-0.016866	-0.021894	-0.01199	3.17e-11	0.0396	-15.3348	-19.7623	-10.7839	3.13e-11
both	chr17_64304354_C_T	rs6504213	PECAM1	17	64304354	C	T	0.4396	0.9605	0.3145	0.4918	0.1936	Ischemic heart disease	-0.082463	-0.110541	-0.054257	8.88e-09	0.00041	-88.2844	-118.8936	-58.0913	7.96e-09
both	chr17_67991933_C_T	rs9891146	C17orf58	17	67991933	C	T	0.2915	0.9738	0.5023	0.4123	0.0853	Tension type headache	0.022799	0.015343	0.030355	2.5e-09	0.0149	16.3835	11.0519	21.7902	2.9e-09
both	chr17_69499822_G_A	rs2716214	MAP2K6	17	69499822	G	A	0.4144	1.0366	0.3432	0.4846	0.1721	Osteoarthritis	0.019663	0.015041	0.024225	4.74e-17	2.84e-05	20.1211	15.3402	24.889	1.43e-16
both	chr17_71119005_G_T	rs9889335	KCNJ2	17	71119005	G	T	0.4994	0.9728	0.2509	0.4995	0.2497	Prostate cancer	0.035271	0.029777	0.040615	2.36e-37		44.2983	37.2905	51.3711	1.03e-34
both	chr18_12805389_G_A	rs12967678	PTPN2	18	12805389	G	A	0.1188	0.9779	0.7769	0.2085	0.0146	Diabetes mellitus type 1	0.019392	0.014527	0.024171	2.7e-15	0.732	5.6941	4.2732	7.1495	5.93e-15
both	chr18_22074176_A_G	rs4800353	GATA6	18	22074176	A	G	0.1509	1.0795	0.7216	0.2551	0.0234	Gallbladder and biliary diseases	0.003585	0.002378	0.004803	7.44e-09	0.23	1.3275	0.8727	1.7825	8.14e-09
both	chr18_22333056_C_T	rs8097576	CTAGE1	18	22333056	C	T	0.439	0.9245	0.315	0.492	0.193	Benign prostatic hyperplasia	0.004385	0.003522	0.005261	4.33e-23		4.7761	3.822	5.7342	2.33e-22
both	chr18_23547946_C_T	rs2435307	NPC1	18	23547946	C	T	0.4917	1.1084	0.2589	0.4987	0.2424	Diabetes mellitus type 2	-0.02787	-0.036524	-0.019201	6.38e-10	0.794	-33.283	-43.9	-22.8068	7.5e-10
both	chr18_36992240_A_G	rs188493694	KIAA1328	18	36992240	A	G	0.0362	9.0851	0.9291	0.0695	0.0014	Cardiomyopathy and myocarditis	0.076413	0.049677	0.104857	1.04e-07	0.697	6.8151	4.3705	9.3921	1.52e-07
both	chr18_48925957_G_A	rs2337113	SMAD7	18	48925957	G	A	0.4933	1.0852	0.257	0.4994	0.2436	Colon and rectum cancer	0.062008	0.052938	0.070802	1.53e-42	0.107	77.8461	66.2221	89.666	8.61e-39
both	chr18_48941986_G_A	rs1873190	SMAD7	18	48941986	G	A	0.3464	1.1431	0.4282	0.4509	0.1209	Inguinal femoral and abdominal hernia	0.001204	0.000886	0.001528	3.31e-13	0.387	1.0229	0.7463	1.2961	3.67e-13
both	chr18_53361591_G_A	rs10502971	DCC	18	53361591	G	A	0.423	0.9128	0.3331	0.4877	0.1791	Major depressive disorder	0.08532	0.067485	0.103503	8.19e-21	0.0504	89.1234	70.4171	108.2524	1.08e-20
both	chr18_60159337_T_C	rs12967878	MC4R	18	60159337	T	C	0.1818	0.7613	0.6702	0.2959	0.0339	Diabetes mellitus type 2	0.040438	0.029807	0.050784	4.32e-14	0.034	18.0647	13.2862	22.9014	1.05e-13
both	chr18_60397613_T_TCATC	rs535173469,rs368557908	MC4R	18	60397613	T	TCATC	0.0136	0.6344	0.973	0.0268	2e-04	Diabetes mellitus type 2	-0.079714	-0.109752	-0.047618	5.53e-07	0.347	-2.6575	-3.6791	-1.5656	6.95e-07
both	chr19_2161322_T_C	rs57908212	AP3D1	19	2161322	T	C	0.4737	0.9692	0.2781	0.4965	0.2254	Osteoarthritis	0.013586	0.009013	0.018247	5.86e-09	2.62e-06	15.8285	10.2928	21.1847	8.95e-09
both	chr19_5840608_C_T	rs708686	FUT6	19	5840608	C	T	0.3334	1.1701	0.4443	0.4445	0.1112	Gallbladder and biliary diseases	0.004976	0.00413	0.005853	2.99e-29	0.898	4.0991	3.3567	4.8108	3.15e-28
both	chr19_6718376_G_C	rs2230199	C3	19	6718376	G	C	0.1822	0.8611	0.6694	0.2968	0.0337	Age related macular degeneration	0.002632	0.002165	0.003107	2.92e-27	0.00165	1.192	0.9697	1.4093	4.23e-26
both	chr19_7903283_G_A	rs2115107	MAP2K7	19	7903283	G	A	0.3684	0.9135	0.3989	0.4654	0.1357	Diabetes mellitus type 2	0.036855	0.028148	0.045299	4.32e-17	0.699	33.5321	25.6786	41.3521	9.85e-17
both	chr19_8364439_G_A	rs116843064	ANGPTL4	19	8364439	G	A	0.0275	1.3409	0.9457	0.0535	8e-04	Ischemic heart disease	-0.324202	-0.407272	-0.237644	8e-14	0.11	-21.7937	-27.4648	-16.1336	7.67e-14
both	chr19_10352442_G_C	rs34536443	TYK2	19	10352442	G	C	0.0303	0.6081	0.9402	0.0588	9e-04	Psoriasis	-0.123263	-0.14685	-0.097982	3.76e-23	0.352	-9.0778	-10.8521	-7.2656	9.5e-24
both	chr19_10583892_G_A	rs140752376	AP1M2	19	10583892	G	A	0.0286	0.8372	0.9438	0.0553	9e-04	Psoriasis	-0.032573	-0.045598	-0.018193	3.26e-06	0.166	-2.2635	-3.1931	-1.3042	2.53e-06
both	chr19_10631494_G_A	rs2288904	SLC44A2	19	10631494	G	A	0.1754	1.0646	0.68	0.2892	0.0308	Ischemic stroke	-0.050418	-0.068064	-0.032318	3.19e-08	0.0138	-21.5474	-28.9502	-13.7649	2.85e-08
both	chr19_11086922_G_T	rs73015024	LDLR	19	11086922	G	T	0.1015	0.8709	0.8076	0.1818	0.0106	Ischemic heart disease	-0.274527	-0.317232	-0.231984	7.79e-37	0.0904	-67.7694	-78.1727	-57.198	3.99e-36
both	chr19_11154344_G_A	rs11671872	SPC24	19	11154344	G	A	0.4112	1.0148	0.3465	0.4847	0.1688	Ischemic heart disease	-0.077508	-0.105683	-0.049403	6.41e-08	0.307	-77.7042	-105.7088	-50.2433	6.06e-08
both	chr19_11416089_G_T	rs167479	RGL3	19	11416089	G	T	0.424		0.3323	0.4875	0.1802	Ischemic heart disease	-0.09674	-0.124873	-0.068859	1.73e-11	0.0979	-99.4195	-128.2965	-70.9446	1.29e-11
both	chr19_18179605_C_T	rs34147202	IFI30	19	18179605	C	T	0.2571	0.9702	0.5522	0.3815	0.0663	Multiple sclerosis	-0.007073	-0.009611	-0.004498	5.82e-08	0.0569	-4.3627	-5.9081	-2.7554	5.88e-08
both	chr19_19285807_C_T	rs188247550	SUGP1	19	19285807	C	T	0.0502	5.1492	0.9023	0.095	0.0027	Cirrhosis and other chronic liver diseases	0.352005	0.292323	0.41575	1.04e-28	5.23e-10	43.9489	36.202	52.1031	3.84e-27
both	chr19_29799450_G_C	rs111640872	CCNE1	19	29799450	G	C	0.3527	1.1446	0.4192	0.4562	0.1246	Bladder cancer	0.024775	0.017361	0.03206	4.21e-11	0.0014	21.8683	15.1846	28.5613	2.58e-10
both	chr19_31614073_T_C	rs11084596	TSHZ3	19	31614073	T	C	0.3829	0.9565	0.3813	0.4716	0.1471	Benign prostatic hyperplasia	-0.007143	-0.008152	-0.006185	3.69e-45		-6.5535	-7.442	-5.6523	9.96e-47
both	chr19_33235671_G_A	rs118013485	SLC7A10	19	33235671	G	A	0.0988	1.484	0.8124	0.1776	0.01	Asthma	-0.023035	-0.027645	-0.018298	2.67e-22	0.173	-5.5314	-6.6127	-4.4269	1.13e-22
both	chr19_35554601_A_G	rs2733738	ATP4A	19	35554601	A	G	0.4032	1.0541	0.3568	0.4801	0.1631	Gallbladder and biliary diseases	0.003055	0.002237	0.003887	2.92e-13	0.00334	3.0415	2.2153	3.8654	4.24e-13
both	chr19_38071355_C_T	rs141765490	SIPA1L3	19	38071355	C	T	0.0283	37.466	0.9444	0.0546	0.001	Leukemia	0.055147	0.02722	0.088268	0.000495	0.217	3.8998	1.894	6.159	0.000552
both	chr19_38247490_C_G	rs4802297	SPINT2	19	38247490	C	G	0.404	1.2155	0.3558	0.4803	0.1639	Prostate cancer	0.03643	0.030699	0.04201	1.08e-36		36.8782	30.8522	42.8003	2.31e-33
both	chr19_40847202_C_T	rs56113850	CTC-490E21.12,CYP2A6	19	40847202	C	T	0.4369	1.0059	0.3176	0.4909	0.1915	Tracheal bronchus and lung cancer	-0.075628	-0.099517	-0.05202	5.48e-10	0.00496	-79.0947	-103.3419	-55.1174	1.72e-10
both	chr19_40883044_T_G	rs11083581	CTC-490E21.12	19	40883044	T	G	0.1953	1.128	0.6488	0.3119	0.0393	Tracheal bronchus and lung cancer	-0.10307	-0.133492	-0.072218	3.93e-11	0.0025	-48.6667	-62.8241	-34.2506	2.83e-11
both	chr19_41261073_G_C	rs73045231	AXL	19	41261073	G	C	0.1423	1.4368	0.7359	0.2436	0.0205	Ischemic heart disease	0.136943	0.09699	0.178015	2.54e-11	0.00725	47.6632	33.4113	61.7691	2.49e-11
both	chr19_41480628_A_G	rs2316974	ERICH4	19	41480628	A	G	0.2848		0.5109	0.4084	0.0806	Prostate cancer	-0.028877	-0.035967	-0.021676	1.99e-15		-19.8619	-24.5097	-15.0823	7.1e-16
both	chr19_43996549_C_T	rs58537897	ZNF155	19	43996549	C	T	0.0332	9.8535	0.9348	0.0641	0.0011	Alzheimers disease and other dementias	0.308049	0.251031	0.368344	3.23e-25	1.72e-07	25.1952	20.5656	30.0562	2.91e-25
both	chr19_44428551_C_T	rs141069725	ZNF229	19	44428551	C	T	0.0311		0.9388	0.0602	0.001	Alzheimers disease and other dementias	0.365983	0.304546	0.429045	3.78e-30	4.59e-08	28.0664	23.3406	32.9297	3.65e-30
both	chr19_44813331_G_A	rs28399654	BCAM	19	44813331	G	A	0.0151	0.3282	0.9702	0.0296	3e-04	Alzheimers disease and other dementias	-0.412734	-0.507762	-0.313934	2e-16	0.473	-15.1108	-18.7065	-11.4415	1.37e-16
both	chr19_44888997_C_T	rs6857	NECTIN2	19	44888997	C	T	0.1957	1.224	0.6471	0.3145	0.0384	Alzheimers disease and other dementias	0.526216	0.471597	0.581109	2.56e-79	1.54e-09	272.5933	245.7845	299.6016	8.07e-86
both	chr19_44890095_T_C	rs143473297	TOMM40	19	44890095	T	C	0.0393	152.87	0.9229	0.0755	0.0016	Alzheimers disease and other dementias	0.572158	0.513337	0.633758	1.19e-77	2.41e-16	56.093	50.3378	62.2224	2.29e-75
both	chr19_44905910_G_C	rs440446	APOE	19	44905910	G	C	0.2826	1.1242	0.5152	0.4043	0.0805	Alzheimers disease and other dementias	-0.157283	-0.17302	-0.141204	4.12e-81	1.15e-15	-105.3739	-115.753	-94.6665	4.87e-85
both	chr19_44908684_T_C	rs429358	APOE	19	44908684	T	C	0.1817	1.2906	0.6687	0.2993	0.032	Alzheimers disease and other dementias	0.720158	0.659714	0.781806	6.81e-118	1.41e-17	356.4399	328.6187	383.8991	5.39e-141
both	chr19_44908822_C_T	rs7412	APOE	19	44908822	C	T	0.0532	0.5613	0.8966	0.1005	0.003	Alzheimers disease and other dementias	-0.626251	-0.684333	-0.567752	4.88e-98	0.382	-80.9623	-88.5945	-73.2853	1.38e-95
both	chr19_44927023_G_C	rs5112	APOC1	19	44927023	G	C	0.4152	1.0585	0.3423	0.4851	0.1726	Alzheimers disease and other dementias	0.090306	0.077153	0.103119	2.15e-42	1.96e-09	94.4703	80.5293	108.7756	1.06e-39
both	chr19_44945208_T_G	rs5167	APOC4,APOC4-APOC2	19	44945208	T	G	0.4134	1.2449	0.3441	0.485	0.1709	Alzheimers disease and other dementias	0.118239	0.105594	0.130331	1.37e-76	6.8e-12	124.6728	110.5981	138.5761	2.61e-68
both	chr19_44993045_C_T	rs9193	CLPTM1	19	44993045	C	T	0.1239	1.0175	0.7679	0.2165	0.0156	Alzheimers disease and other dementias	-0.184284	-0.232015	-0.137987	1.8e-14	0.263	-55.3865	-69.9654	-41.458	1.75e-14
both	chr19_45093377_A_G	rs75282681	MARK4,PPP1R37	19	45093377	A	G	0.1691	1.0546	0.6911	0.2795	0.0293	Alzheimers disease and other dementias	-0.063832	-0.082912	-0.044469	5.15e-11	0.131	-26.1709	-33.6274	-18.3675	2.08e-11
both	chr19_45144962_C_T	rs146723120	MARK4,PPP1R37	19	45144962	C	T	0.0106	0.8454	0.9788	0.0211	1e-04	Alzheimers disease and other dementias	0.333332	0.237217	0.442379	2.87e-10	0.00164	8.7511	6.0886	11.6162	8.38e-10
both	chr19_45145480_C_A	rs549046469	MARK4,PPP1R37	19	45145480	C	A	0.0582	86.254	0.8872	0.1092	0.0036	Alzheimers disease and other dementias	0.27208	0.231012	0.314724	2.74e-37	6.3e-10	39.228	33.2407	45.5382	5.5e-36
both	chr19_45213106_C_T	rs189063316	EXOC3L2,MARK4	19	45213106	C	T	0.0211	0.9212	0.9582	0.0413	5e-04	Alzheimers disease and other dementias	0.219815	0.164334	0.281212	1.73e-13	2.95e-05	11.4287	8.4498	14.6237	6.88e-13
both	chr19_45259025_G_T	rs200047371	MARK4	19	45259025	G	T	0.0142	39.986	0.9717	0.0281	2e-04	Alzheimers disease and other dementias	0.320419	0.236307	0.412395	1.86e-12	0.00102	11.2387	8.2128	14.4441	3.72e-12
both	chr19_45351661_T_G	rs13181	ERCC2	19	45351661	T	G	0.4234	1.0903	0.3332	0.4868	0.18	Alzheimers disease and other dementias	-0.062485	-0.0785	-0.0471	5.15e-15	1.94e-05	-63.5109	-79.4193	-48.1029	1.38e-15
both	chr19_45653761_A_G	rs10406431	EML2	19	45653761	A	G	0.4469	0.9783	0.3061	0.494	0.1999	Diabetes mellitus type 2	-0.041678	-0.05057	-0.032861	4.55e-20	0.489	-44.9795	-54.6505	-35.3954	8.44e-20
both	chr19_45678134_G_C	rs1800437	GIPR	19	45678134	G	C	0.258	1.1941	0.5521	0.3797	0.0682	Gallbladder and biliary diseases	-0.003141	-0.004135	-0.002136	5.45e-10	0.0189	-1.9685	-2.593	-1.3389	8.84e-10
both	chr19_45715887_G_C	rs35302007	FBXO46	19	45715887	G	C	0.2974	0.8658	0.4945	0.4163	0.0893	Gallbladder and biliary diseases	0.003851	0.002968	0.004696	2.78e-18	0.0799	2.8248	2.1865	3.4801	1.44e-17
both	chr19_45771366_G_A	rs146680240	DMPK	19	45771366	G	A	0.0233	1.7615	0.954	0.0454	6e-04	Alzheimers disease and other dementias	0.173917	0.118231	0.231321	1.66e-09	0.00927	9.9582	6.7817	13.2857	1.95e-09
both	chr19_45891064_G_A	rs114387602	MYPOP	19	45891064	G	A	0.0875	0.7935	0.8329	0.1592	0.0079	Gallbladder and biliary diseases	0.005168	0.003779	0.006589	6.78e-13	0.43	1.1094	0.8064	1.4121	5.84e-13
both	chr19_47065746_A_G	rs3810291	ZC3H4	19	47065746	A	G	0.368	0.9301	0.4005	0.4629	0.1366	Diabetes mellitus type 2	-0.025725	-0.034818	-0.016616	2.55e-08	0.222	-22.9533	-31.1245	-14.8329	2.23e-08
both	chr19_47858667_T_C	rs62128824	SULT2A1	19	47858667	T	C	0.1502	0.9827	0.7225	0.2546	0.0229	Gallbladder and biliary diseases	-0.007806	-0.008928	-0.006667	6.26e-42	9e-07	-2.8375	-3.2545	-2.4351	2.09e-42
both	chr19_48703417_G_A	rs601338	FUT2	19	48703417	G	A	0.3744	0.756	0.3924	0.4663	0.1412	Gallbladder and biliary diseases	0.01535	0.012151	0.018484	2.25e-21	0.758	14.2277	11.1977	17.2472	2.96e-20
both	chr19_49960404_C_G	rs144427989	SIGLEC11	19	49960404	C	G	0.0178	2.5923	0.9648	0.0349	3e-04	Gout	0.018808	0.014242	0.023777	2.12e-14	3.02e-12	0.8226	0.6199	1.0398	3.02e-14
both	chr19_50497261_C_T	rs190065070	EMC10	19	50497261	C	T	0.02	16.558	0.9606	0.0388	6e-04	Atrial fibrillation and flutter	0.310918	0.185092	0.467836	2.22e-05	0.584	15.4838	9.0393	22.8183	1.97e-05
both	chr19_50857584_C_T	rs62113212	KLK3	19	50857584	C	T	0.067	0.8573	0.8708	0.1244	0.0047	Prostate cancer	-0.094431	-0.105353	-0.083332	1.23e-63		-15.3214	-17.0841	-13.4908	5.21e-63
both	chr20_2254826_G_C	rs6035960	TGM3	20	2254826	G	C	0.3641	1.0207	0.4055	0.4609	0.1336	Non melanoma skin cancer	0.001037	0.000855	0.001217	3.11e-29	6.88e-05	0.9358	0.7678	1.101	7.14e-28
both	chr20_2309687_A_C	rs214803	TGM3	20	2309687	A	C	0.1471	1.05	0.7285	0.2487	0.0228	Non melanoma skin cancer	0.002408	0.002153	0.002653	2.82e-81	4.98e-05	0.8784	0.7872	0.9722	7.03e-78
both	chr20_6335879_T_G	rs1571217	FERMT1	20	6335879	T	G	0.3729	1.0382	0.3944	0.4655	0.1401	Atrial fibrillation and flutter	0.01868	0.007828	0.029157	0.000683	0.294	17.3176	7.2147	27.3554	0.000667
both	chr20_6632185_G_A	rs1884897	BMP2	20	6632185	G	A	0.3242	1.0765	0.4574	0.4368	0.1058	Colon and rectum cancer	0.027684	0.016885	0.038283	3.21e-07	0.16	22.1815	13.6293	30.9027	5.18e-07
both	chr20_12978446_T_A	rs4814175	SPTLC3	20	12978446	T	A	0.3423	1.1149	0.4336	0.4483	0.1182	Gallbladder and biliary diseases	0.003553	0.002709	0.004402	2.34e-16	0.0978	2.9956	2.2639	3.7173	5.74e-16
both	chr20_17863848_T_G	rs2618567	SNX5	20	17863848	T	G	0.3393	1.0027	0.4375	0.4464	0.1161	Gallbladder and biliary diseases	-0.002866	-0.003778	-0.001979	5e-10	0.174	-2.3653	-3.1051	-1.61	5.97e-10
both	chr20_19489777_TTCA_T	rs5840847	SLC24A3	20	19489777	TTCA	T	0.2112	0.8382	0.6229	0.3318	0.0453	Cataract	0.035911	0.026675	0.045413	7.07e-14	0.00566	18.6234	13.7725	23.4222	6.04e-14
both	chr20_33600336_C_T	rs149142833	CBFA2T2	20	33600336	C	T	0.163	1.0848	0.7006	0.2728	0.0266	Benign prostatic hyperplasia	-0.005123	-0.006349	-0.003891	4.42e-16		-2.0276	-2.5229	-1.5395	4.21e-16
both	chr20_33675818_G_C	rs3213180	E2F1	20	33675818	G	C	0.0902	1.0384	0.8279	0.1639	0.0082	Non melanoma skin cancer	0.018529	0.013726	0.023582	1.17e-13	1.25e-07	4.1159	3.0511	5.2158	2.79e-13
both	chr20_34077942_G_A	rs6059655	RALY	20	34077942	G	A	0.0224	1.073	0.9558	0.0436	6e-04	Non melanoma skin cancer	0.03439	0.028292	0.040695	5.58e-27	1.98e-07	1.8891	1.5488	2.2405	1.44e-26
both	chr20_34861936_C_G	rs11698996	GGT7	20	34861936	C	G	0.3964	1.0401	0.3641	0.479	0.1569	Ischemic heart disease	0.115391	0.085229	0.146235	2.23e-13	0.573	112.7985	81.9607	143.1537	4.57e-13
both	chr20_35438203_A_G	rs143383	GDF5	20	35438203	A	G	0.4148		0.3426	0.4851	0.1722	Osteoarthritis	-0.01866	-0.023669	-0.013738	2.19e-13	1.7e-06	-18.7287	-23.6621	-13.7597	1.8e-13
both	chr20_39465305_A_T	rs1111448	DHX35	20	39465305	A	T	0.4863	0.9452	0.2645	0.4984	0.2371	Non melanoma skin cancer	-0.000671	-0.000865	-0.000483	1.13e-11	0.544	-0.7892	-1.0169	-0.5665	6.23e-12
both	chr20_40551182_G_C	rs1883711	MAFB	20	40551182	G	C	0.0627	1.7198	0.8787	0.1173	0.0041	Ischemic heart disease	0.215079	0.150121	0.281132	1.73e-10	0.146	33.055	22.7178	43.2046	2.63e-10
both	chr20_44189982_G_T	rs117361510	JPH2	20	44189982	G	T	0.0122	2.1239	0.9759	0.0239	2e-04	Diabetes mellitus type 2	0.355513	0.291882	0.424045	1.32e-25	0.00517	10.6286	8.6818	12.6873	1.33e-24
both	chr20_44413724_C_T	rs1800961	HNF4A	20	44413724	C	T	0.0454	1.4082	0.9114	0.0864	0.0021	Gallbladder and biliary diseases	0.086304	0.063354	0.10973	4.88e-13	0.705	9.6018	7.0283	12.2295	8.62e-13
both	chr20_44436388_C_A	rs6017342	HNF4A	20	44436388	C	A	0.4418	1.0499	0.3119	0.4926	0.1955	Inflammatory bowel disease	-0.002334	-0.003103	-0.001566	2.46e-09	0.548	-2.4959	-3.3134	-1.6929	1.3e-09
both	chr20_46903795_G_A	rs6066105	EYA2	20	46903795	G	A	0.376	1.2054	0.3893	0.4695	0.1413	Osteoarthritis	-0.015711	-0.020754	-0.010555	1.55e-09	0.0171	-14.3277	-18.9073	-9.6606	9.47e-10
both	chr20_49907751_C_A	rs636987	SPATA2	20	49907751	C	A	0.3824	1.3432	0.3824	0.4704	0.1472	Psoriasis	0.016095	0.011222	0.020885	8.08e-11	0.769	15.321	10.6082	19.9686	1.39e-10
both	chr20_50790570_A_G	rs7268140	BCAS4	20	50790570	A	G	0.2634	1.012	0.5429	0.3875	0.0697	Non melanoma skin cancer	-0.001012	-0.001227	-0.000798	4.45e-20	0.0111	-0.6448	-0.7772	-0.5081	6.02e-21
both	chr20_57260984_G_A	rs6123685	BMP7	20	57260984	G	A	0.2521	0.9282	0.5598	0.3762	0.064	Inguinal femoral and abdominal hernia	-0.001115	-0.001424	-0.00081	8.94e-13	1.34e-06	-0.6851	-0.8717	-0.4997	4.97e-13
both	chr20_59032308_C_T	rs45551238	ATP5E	20	59032308	C	T	0.0491	9.6422	0.9045	0.0926	0.0028	Diabetes mellitus type 2	-0.114253	-0.141028	-0.087559	6.28e-17	0.111	-13.6662	-16.8042	-10.4632	2.34e-17
both	chr20_62324126_C_T	rs11698080	LAMA5	20	62324126	C	T	0.1492	0.684	0.7246	0.2525	0.0229	Colon and rectum cancer	-0.044529	-0.057269	-0.031629	1.88e-11	0.395	-16.1205	-20.7572	-11.4594	8.65e-12
both	chr20_63355597_T_C	rs2273500	CHRNA4	20	63355597	T	C	0.2165	1.4859	0.6143	0.3384	0.0473	Chronic obstructive pulmonary disease	0.147433	0.1132	0.181013	8.69e-18	0.00189	79.0443	61.1657	96.9142	4.63e-18
both	chr20_63563360_A_C	rs3810486	HELZ2	20	63563360	A	C	0.1885	0.9699	0.6589	0.3052	0.0359	Brain and central nervous system cancer	-0.029281	-0.042091	-0.015657	1.75e-05	0.456	-13.2084	-19.2453	-7.0597	1.49e-05
both	chr20_63582806_G_A	rs73315845	GMEB2	20	63582806	G	A	0.0637	3.401	0.877	0.1186	0.0044	Prostate cancer	-0.033101	-0.048877	-0.016522	6.23e-05	5.22e-06	-5.0847	-7.5439	-2.5256	6.08e-05
both	chr20_63599353_G_A	rs453481	GMEB2	20	63599353	G	A	0.4479	0.8114	0.3058	0.4926	0.2016	Prostate cancer	0.051543	0.04014	0.062512	2.71e-19	1.38e-09	57.9649	44.6267	71.1449	6.1e-18
both	chr20_63696914_C_T	rs2257440	RTEL1-TNFRSF6B,TNFRSF6B	20	63696914	C	T	0.1995	0.8812	0.6417	0.3174	0.0408	Asthma	-0.069676	-0.08453	-0.053926	6.26e-19	0.000145	-33.4082	-40.6561	-26.0946	2.2e-19
both	chr21_15175115_A_G	rs11909473	NRIP1	21	15175115	A	G	0.3155	1.1144	0.4696	0.4298	0.1006	Breast cancer	-0.030068	-0.036543	-0.023627	5.93e-20		-22.869	-27.7295	-17.9187	6.43e-20
both	chr21_17021045_G_A	rs17210561	CXADR	21	17021045	G	A	0.271	0.9915	0.5316	0.3948	0.0736	Osteoarthritis	-0.016282	-0.021611	-0.010885	2.53e-09	0.294	-10.7315	-14.2626	-7.1965	2.66e-09
both	chr21_33939539_C_T	rs76258155	AP000304.12	21	33939539	C	T	0.0832	1.0345	0.8406	0.1523	0.0071	Inguinal femoral and abdominal hernia	-0.00133	-0.001822	-0.00085	8.17e-08	0.0129	-0.27	-0.3654	-0.1739	3.41e-08
both	chr21_34221526_G_A	rs28451064	MRPS6	21	34221526	G	A	0.153	1.1377	0.7177	0.2586	0.0237	Ischemic heart disease	0.249472	0.204939	0.293014	5.42e-29	3.04e-09	93.9969	77.4954	111.1396	1.09e-27
both	chr21_38917243_T_G	rs2836750	ETS2	21	38917243	T	G	0.4835	0.7405	0.2679	0.4973	0.2348	Benign prostatic hyperplasia	-0.003525	-0.004495	-0.002565	7.25e-13		-4.1055	-5.2252	-2.9932	3.49e-13
both	chr21_39093608_G_A	rs2836878	PSMG1	21	39093608	G	A	0.2469	0.8704	0.5671	0.3719	0.061	Inflammatory bowel disease	-0.002579	-0.003429	-0.001736	2.05e-09	0.00991	-1.5495	-2.0447	-1.0516	1.29e-09
both	chr21_39307042_T_C	rs9975562	BRWD1	21	39307042	T	C	0.3339	1.1695	0.4447	0.4428	0.1125	Atrial fibrillation and flutter	0.009159	0.006499	0.011908	4.06e-11	0.99	7.5334	5.3278	9.7396	2.81e-11
both	chr21_41668926_C_G	rs2849699	RIPK4	21	41668926	C	G	0.225	0.6474	0.6014	0.3473	0.0513	Non melanoma skin cancer	-0.00131	-0.001515	-0.0011	4.05e-35	0.0285	-0.7129	-0.8193	-0.602	1.2e-37
both	chr21_42412809_T_C	rs3761378	UBASH3A	21	42412809	T	C	0.3636	0.7607	0.4061	0.4606	0.1333	Diabetes mellitus type 1	0.009226	0.006327	0.012023	2.08e-10	0.63	8.3864	5.8243	11.0483	3.92e-10
both	chr21_44294411_C_T	rs74203920	AIRE	21	44294411	C	T	0.0368	2.7999	0.9278	0.0708	0.0014	Diabetes mellitus type 1	0.027569	0.017218	0.038637	4.2e-07	0.98	2.5043	1.5674	3.4787	3.61e-07
both	chr22_28702388_A_G	rs182075939	CHEK2	22	28702388	A	G	0.0314	6.6174	0.9384	0.0604	0.0012	Thyroid cancer	-0.072582	-0.160956	0.025823	0.113	0.0157	-5.0391	-11.9324	2.2137	0.127
both	chr22_28725099_A_G	rs17879961	CHEK2	22	28725099	A	G	0.0305	11.496	0.9402	0.0587	0.0011	Thyroid cancer	-0.026148	-0.121778	0.085828	0.565	0.0116	-1.37	-8.6212	6.5407	0.619
both	chr22_30213565_G_A	rs6518681	LIF	22	30213565	G	A	0.0858	0.9912	0.8359	0.1566	0.0075	Diabetes mellitus type 2	-0.051204	-0.065823	-0.035902	1.19e-11	0.867	-10.7148	-13.7245	-7.6381	7.45e-12
both	chr22_37770265_G_A	rs13058615	TRIOBP	22	37770265	G	A	0.3484	1.0991	0.4248	0.4536	0.1216	Osteoarthritis	0.017145	0.012208	0.022042	4.89e-12	0.0114	14.7137	10.4293	18.8412	9.18e-12
both	chr22_38203850_C_G	rs4820324	MAFF,PLA2G6	22	38203850	C	G	0.4179	1.0239	0.3393	0.4855	0.1752	Genital prolapse	-0.007753	-0.010627	-0.004832	1.67e-07	0.0723	-7.759	-10.5709	-4.8755	9.46e-08
both	chr22_38962032_A_C	rs12628403	APOBEC3A	22	38962032	A	C	0.0997	1.2286	0.8107	0.1794	0.01	Breast cancer	0.042512	0.032006	0.052841	9.91e-16		10.3964	7.8396	13.0043	2.2e-15
both	chr22_40326741_A_G	rs4821943	TNRC6B	22	40326741	A	G	0.3954	1.1477	0.3657	0.4777	0.1566	Gallbladder and biliary diseases	0.002919	0.002095	0.003777	6.81e-12	0.161	2.835	2.023	3.6648	6.82e-12
both	chr22_43105813_G_T	rs738272	BIK	22	43105813	G	T	0.0624	0.7494	0.8791	0.1169	0.004	Prostate cancer	-0.05697	-0.068472	-0.045301	5.81e-22		-8.6583	-10.3717	-6.9193	3.53e-22
both	chr22_43928847_C_G	rs738409	PNPLA3	22	43928847	C	G	0.2268	0.9774	0.598	0.3503	0.0517	Cirrhosis and other chronic liver diseases	0.155462	0.13811	0.172424	5.14e-71	1.69e-35	89.3823	79.0966	99.5525	3.35e-65
both	chr22_45186583_A_G	rs140716375	NUP50	22	45186583	A	G	0.0168	15.413	0.9669	0.0328	4e-04	Psoriasis	-0.069644	-0.088509	-0.047282	2.15e-11	0.9	-2.8204	-3.6184	-1.9395	3.45e-11
female	chr1_2595307_A_G	rs3748816	MMEL1	1	2595307	A	G	0.3689	1.1216	0.3985	0.4652	0.1364	Non Hodgkin lymphoma	-0.018433	-0.02712	-0.009867	3.47e-05	0.81	-15.7297	-22.8433	-8.2989	2.14e-05
female	chr1_3159033_A_G	rs10218452	PRDM16	1	3159033	A	G	0.2446	1.0697	0.5712	0.3685	0.0603	Migraine	0.057463	0.04408	0.070704	5.59e-17	3.76e-05	33.5668	25.41	41.648	2.45e-16
female	chr1_10736490_G_A	rs17035646	CASZ1	1	10736490	G	A	0.3963	1.2168	0.3652	0.4769	0.1579	Hypertensive heart disease	0.03444	0.017806	0.050437	2.93e-05	0.981	32.798	17.0297	48.6469	5.35e-05
female	chr1_11193760_C_T	rs147660927	ANGPTL7,MTOR	1	11193760	C	T	0.0413	85.746	0.9193	0.0788	0.0019	Glaucoma	-0.004283	-0.005148	-0.003351	3.33e-21	0.251	-0.414	-0.4964	-0.3264	1.22e-21
female	chr1_11835738_G_A	rs55857306	CLCN6	1	11835738	G	A	0.1446	0.9692	0.7317	0.2473	0.021	Ischemic heart disease	-0.081916	-0.13377	-0.029424	0.00215	0.197	-27.9889	-45.4572	-9.8171	0.00223
female	chr1_15445717_C_T	rs121909293	CTRC	1	15445717	C	T	0.0213	5.3875	0.958	0.0415	5e-04	Pancreatitis	0.011567	0.005001	0.019274	0.00173	0.0275	0.5878	0.2438	0.9714	0.00154
female	chr1_17444983_C_T	rs11203390	RCC2	1	17444983	C	T	0.3872	1.0895	0.3757	0.4742	0.1501	Non melanoma skin cancer	0.001342	0.001163	0.001515	1.93e-50	1.09e-05	1.2659	1.0914	1.4399	1.63e-45
female	chr1_19845021_G_T	rs10737481	RNF186	1	19845021	G	T	0.4903	0.9383	0.2606	0.4982	0.2412	Inflammatory bowel disease	-0.002247	-0.00331	-0.001243	2.32e-05	0.0921	-2.5813	-3.7299	-1.4402	9.82e-06
female	chr1_22096228_G_A	rs10917151	CDC42	1	22096228	G	A	0.1697	1.1392	0.6897	0.2812	0.029	Genital prolapse	0.002232	0.001115	0.003377	0.000123		0.9267	0.4598	1.3857	8.5e-05
female	chr1_24968116_C_T	rs7542079	RUNX3	1	24968116	C	T	0.438	1.1361	0.3166	0.4907	0.1927	Psoriasis	-0.020967	-0.028719	-0.013135	1.46e-07	0.808	-21.3505	-29.1876	-13.672	6.95e-08
female	chr1_26661155_A_G	rs193084249	ARID1A	1	26661155	A	G	0.0386	1.5328	0.9245	0.0739	0.0016	Gout	0.143306	0.031964	0.257096	0.0128	0.12	13.0973	2.8507	23.5105	0.0122
female	chr1_37950638_T_C	rs72661887	INPP5B	1	37950638	T	C	0.462	1.2447	0.2904	0.4953	0.2144	Colon and rectum cancer	-0.036884	-0.079146	0.004527	0.0869	0.00981	-39.4251	-85.1724	6.6611	0.102
female	chr1_39158708_T_C	rs11205698	MACF1	1	39158708	T	C	0.2766	1.0629	0.5231	0.4005	0.0764	Diabetes mellitus type 2	0.042767	0.027605	0.058397	4.41e-08	0.348	28.2403	18.1648	38.6062	4.47e-08
female	chr1_39571175_G_C	rs2293476	PABPC4	1	39571175	G	C	0.2133	0.89	0.6194	0.3347	0.0459	Asthma	0.063633	0.04539	0.081596	7.29e-12	0.0193	32.4084	23.1843	41.9094	1.95e-11
female	chr1_50740088_T_C	rs72900998	FAF1	1	50740088	T	C	0.056	0.569	0.8912	0.1055	0.0033	Diabetes mellitus type 2	-0.049559	-0.075209	-0.022286	0.000226	0.246	-6.534	-9.9607	-2.9048	0.000265
female	chr1_53239252_G_A	rs183742558	MAGOH	1	53239252	G	A	0.0296	361.82	0.9417	0.0574	9e-04	Ischemic heart disease	-0.231892	-0.371172	-0.082358	0.0015	0.00722	-16.0831	-25.6767	-5.9676	0.00142
female	chr1_54610464_CCACTCCACATTCAGACCGTCATCCCCAGG_C	rs373739034	ACOT11,FAM151A	1	54610464	CCACTCCACATTCAGACCGTCATCCCCAGG	C	0.0881	2.1851	0.832	0.1598	0.0082	Ischemic heart disease	-0.038393	-0.112722	0.036523	0.308	0.00025	-7.9608	-23.5844	8.0586	0.321
female	chr1_55026242_C_T	rs187607506	PCSK9	1	55026242	C	T	0.2498	1.1916	0.5635	0.3734	0.0631	Ischemic heart disease	-0.09102	-0.13393	-0.046467	4.82e-05	0.145	-53.5875	-79.6819	-27.4939	5.74e-05
female	chr1_55039974_G_T	rs11591147	PCSK9	1	55039974	G	T	0.0359	3.0989	0.9295	0.0692	0.0013	Ischemic heart disease	-0.293842	-0.404409	-0.174737	3.88e-07	5.57e-09	-24.9006	-34.2441	-14.8935	6e-07
female	chr1_55055640_T_G	rs472495	PCSK9	1	55055640	T	G	0.4225	0.8757	0.335	0.4851	0.18	Ischemic heart disease	-0.047796	-0.088003	-0.008538	0.0197	0.000931	-47.7604	-87.3928	-7.8728	0.02
female	chr1_55058564_A_G	rs562556	PCSK9	1	55058564	A	G	0.1693	0.9892	0.6906	0.2803	0.0291	Ischemic heart disease	-0.060381	-0.110304	-0.01082	0.017	0.0584	-24.1347	-44.43	-3.8277	0.0194
female	chr1_56272717_C_A	rs6681707	PLPP3	1	56272717	C	A	0.3983	1.0163	0.3636	0.4763	0.1601	Genital prolapse	0.000695	0.000445	0.000943	6.24e-08		0.661	0.4192	0.905	8.45e-08
female	chr1_56500678_A_G	rs17114046	PLPP3	1	56500678	A	G	0.1091	1.1663	0.7938	0.1942	0.012	Ischemic heart disease	-0.159213	-0.221592	-0.096233	6.65e-07	0.000275	-40.847	-57.0359	-24.7038	7.2e-07
female	chr1_62114219_G_T	rs12140153	PATJ	1	62114219	G	T	0.0782	0.8072	0.8499	0.1439	0.0062	Diabetes mellitus type 2	-0.040679	-0.064469	-0.015843	0.00105	0.826	-7.4926	-11.9881	-2.8911	0.00117
female	chr1_64689489_C_T	rs78248443	CACHD1	1	64689489	C	T	0.0752	2.0486	0.8551	0.1393	0.0056	Rheumatoid arthritis	-0.014292	-0.01984	-0.008567	6.12e-07	9.97e-05	-2.5383	-3.5075	-1.5725	4.17e-07
female	chr1_67130539_G_A	rs77258390	C1orf141	1	67130539	G	A	0.0176	0.5166	0.9652	0.0344	3e-04	Interstitial lung disease and pulmonary sarcoidosis	0.014025	0.005168	0.024032	0.0035	0.256	0.5899	0.2157	0.994	0.00388
female	chr1_67169528_G_A	rs76575803	C1orf141,IL23R	1	67169528	G	A	0.0145	6.473	0.9712	0.0286	2e-04	Inflammatory bowel disease	-0.013874	-0.01941	-0.007345	5.81e-06	0.972	-0.4713	-0.6686	-0.2544	6.04e-06
female	chr1_67246303_C_T	rs7551201	IL23R	1	67246303	C	T	0.0455	0.8419	0.9112	0.0866	0.0022	Inflammatory bowel disease	-0.036711	-0.051068	-0.020725	2.21e-06	0.189	-3.9184	-5.4917	-2.2307	1.69e-06
female	chr1_77984833_C_A	rs34517439	DNAJB4,GIPC2	1	77984833	C	A	0.1275	1.0904	0.7616	0.2218	0.0166	Gallbladder and biliary diseases	0.058045	0.036424	0.080592	3.95e-07	0.129	17.7586	11.146	24.6194	2.85e-07
female	chr1_99573963_G_C	rs1890753	PALMD	1	99573963	G	C	0.492	0.9524	0.2594	0.4973	0.2433	Non rheumatic valvular heart disease	0.034319	0.023852	0.044167	2.93e-11	0.878	40.7382	27.8892	52.8369	1.37e-10
female	chr1_109258723_C_T	rs75237799	CELSR2	1	109258723	C	T	0.0159	1.3706	0.9685	0.0312	2e-04	Ischemic heart disease	-0.287883	-0.43097	-0.13792	0.000119	0.271	-10.7492	-16.0464	-5.1574	0.000107
female	chr1_109267578_G_A	rs72703203	CELSR2	1	109267578	G	A	0.0179	0.4148	0.9646	0.0349	4e-04	Ischemic heart disease	-0.170441	-0.277052	-0.060069	0.00204	0.152	-7.2081	-11.7113	-2.4531	0.00208
female	chr1_109274968_G_T	rs12740374	CELSR2	1	109274968	G	T	0.2145	1.0429	0.6169	0.3371	0.046	Ischemic heart disease	-0.150252	-0.198743	-0.10197	8.26e-10	1.57e-08	-75.6789	-99.9819	-51.6901	1.23e-09
female	chr1_109612066_T_C	rs17024393	GNAI3,GNAT2	1	109612066	T	C	0.0553	2.1025	0.8926	0.1041	0.0032	Gallbladder and biliary diseases	0.061041	0.024408	0.09909	0.00132	0.752	8.0363	3.2628	13.0695	0.0015
female	chr1_111872961_C_T	rs10494142	KCND3	1	111872961	C	T	0.1681	2.1263	0.6926	0.2786	0.0288	Atrial fibrillation and flutter	0.007036	0.000294	0.013797	0.0393	0.00222	2.8102	0.2191	5.5241	0.0375
female	chr1_111920327_TCC_T	rs34119223	KCND3	1	111920327	TCC	T	0.1927	0.7378	0.6518	0.311	0.0372	Atrial fibrillation and flutter	-0.015197	-0.020587	-0.009664	3e-08	0.946	-6.893	-9.3496	-4.5256	2.76e-08
female	chr1_113834946_G_A	rs2476601	PTPN22	1	113834946	G	A	0.1482	0.9472	0.7261	0.2513	0.0226	Diabetes mellitus type 1	0.245375	0.17243	0.318665	7.56e-11	0.185	87.1347	61.2765	113.3616	6.9e-11
female	chr1_113896329_A_G	rs1217401	AP4B1	1	113896329	A	G	0.2769	0.8606	0.523	0.4002	0.0767	Diabetes mellitus type 1	-0.004991	-0.00938	-0.000781	0.0233	0.0577	-3.258	-6.073	-0.4809	0.024
female	chr1_115135325_C_A	rs12134493	TSPAN2	1	115135325	C	A	0.1375	1.249	0.7442	0.2366	0.0192	Migraine	0.051762	0.034133	0.068884	5.2e-09	0.048	16.906	11.2046	22.6782	4.77e-09
female	chr1_117596431_G_C	rs320370	FAM46C	1	117596431	G	C	0.3721	0.9574	0.3936	0.4687	0.1378	Diabetes mellitus type 2	0.046051	0.031924	0.059701	6.98e-11	0.00114	41.0011	28.1238	53.854	2.21e-10
female	chr1_119982857_G_T	rs116062645	NOTCH2	1	119982857	G	T	0.0393	2.4667	0.9229	0.0755	0.0016	Inflammatory bowel disease	0.006962	0.003751	0.010205	2.76e-05	0.553	0.6509	0.3495	0.961	3.31e-05
female	chr1_143284560_T_C	rs1457477682	HIST2H3PS2	1	143284560	T	C	0.308		0.4793	0.4253	0.0954	Breast cancer	0.07342	0.05584	0.091098	4.84e-16		54.4537	41.0731	67.8239	2.32e-15
female	chr1_150161309_C_A	rs72694955	PLEKHO1	1	150161309	C	A	0.0851	1.2746	0.8371	0.1556	0.0074	Non melanoma skin cancer	0.000662	0.000305	0.001022	0.000356	0.0656	0.1341	0.0611	0.2083	0.000361
female	chr1_150964929_C_T	rs198325	CERS2	1	150964929	C	T	0.1918	0.8833	0.6539	0.3086	0.0375	Non melanoma skin cancer	0.000616	0.000389	0.000853	1.91e-07	4.07e-09	0.2817	0.1781	0.3932	2.93e-07
female	chr1_152312600_CACTG_C	rs558269137	FLG	1	152312600	CACTG	C	0.0133	0.6036	0.9735	0.0263	2e-04	Asthma	0.044827	0.027386	0.06282	9.18e-07	0.841	1.4253	0.8699	1.994	1.05e-06
female	chr1_154455807_A_G	rs12133641	IL6R	1	154455807	A	G	0.2992	0.7722	0.4914	0.4189	0.0898	Atrial fibrillation and flutter	-0.073523	-0.115753	-0.032342	0.000611	0.124	-51.7851	-81.6579	-22.4326	0.00058
female	chr1_154741530_A_G	rs4999127	KCNN3	1	154741530	A	G	0.1387	0.999	0.7423	0.2379	0.0198	Atrial fibrillation and flutter	-0.019002	-0.025276	-0.012682	3.16e-09	0.271	-6.1965	-8.249	-4.1604	3.02e-09
female	chr1_154928245_T_C	rs4578216	PMVK	1	154928245	T	C	0.3532	1.0638	0.4188	0.4562	0.1251	Atrial fibrillation and flutter	0.023943	0.019547	0.028407	2.8e-26	0.00779	20.3771	16.5703	24.1799	2.36e-25
female	chr1_154946604_C_T	rs2061690	PBXIP1	1	154946604	C	T	0.4405	1.049	0.3139	0.4912	0.1949	Atrial fibrillation and flutter	-0.013562	-0.018285	-0.008889	1.42e-08	0.00012	-13.9845	-18.732	-9.165	1.44e-08
female	chr1_155227763_T_TG	rs3835732,rs367975999,rs372114025	GBA	1	155227763	T	TG	0.4621	1.1605	0.2899	0.496	0.2141	Gout	0.001835	0.000935	0.002645	2.51e-05	0.0644	2.0715	1.0309	3.0793	6.41e-05
female	chr1_155236376_C_T	rs2230288	GBA	1	155236376	C	T	0.0414	2.7605	0.9189	0.0794	0.0017	Parkinsons disease	0.221833	0.128706	0.323736	1.04e-05	0.507	22.0129	12.5821	32.0239	1.02e-05
female	chr1_161509955_G_A	rs1801274	FCGR2A	1	161509955	G	A	0.4966	1.0063	0.2542	0.4983	0.2475	Inflammatory bowel disease	0.002183	0.001214	0.00311	5.06e-06	0.409	2.599	1.4523	3.7303	7.57e-06
female	chr1_165661461_G_A	rs6667681	MGST3	1	165661461	G	A	0.3421	0.9797	0.4333	0.4492	0.1174	Glaucoma	0.001049	0.000713	0.001372	4.39e-10	0.685	0.8615	0.5868	1.1356	9.07e-10
female	chr1_170211202_A_C	rs72700103	METTL11B	1	170211202	A	C	0.0952	0.6556	0.8188	0.172	0.0092	Atrial fibrillation and flutter	0.027452	0.020023	0.035189	8.87e-13	0.697	6.2186	4.5296	7.916	6.95e-13
female	chr1_170224684_G_C	rs72700114	METTL11B	1	170224684	G	C	0.0515	0.5346	0.8997	0.0976	0.0027	Atrial fibrillation and flutter	0.034554	0.024867	0.044739	7.89e-12	0.0412	4.228	3.0483	5.4537	8.22e-12
female	chr1_170408274_T_C	rs10753809	GORAB	1	170408274	T	C	0.3097	1.2234	0.4763	0.428	0.0957	Atrial fibrillation and flutter	0.009752	0.00481	0.014492	7.93e-05	0.368	7.1813	3.4648	10.7805	0.000106
female	chr1_170663243_A_G	rs56250774	PRRX1	1	170663243	A	G	0.2084	1.0457	0.6273	0.3287	0.0441	Atrial fibrillation and flutter	0.015869	0.010286	0.021391	2.09e-08	0.331	7.8777	5.1067	10.6646	2.28e-08
female	chr1_183969466_T_C	rs35937944	COLGALT2	1	183969466	T	C	0.0179	31.667	0.9647	0.0349	4e-04	Osteoarthritis	-0.08547	-0.118098	-0.051799	4.53e-07	0.0194	-3.5812	-4.9422	-2.1345	3.33e-07
female	chr1_184037985_C_T	rs3814333	COLGALT2	1	184037985	C	T	0.3663	1.1675	0.4028	0.4617	0.1355	Osteoarthritis	-0.019826	-0.028925	-0.010771	1.84e-05	0.0426	-17.1161	-24.8487	-9.3423	1.8e-05
female	chr1_196690107_T_C	rs1061170	CFH	1	196690107	T	C	0.437	0.8782	0.3184	0.4892	0.1924	Age related macular degeneration	0.00707	0.006622	0.00749	7.72e-227	3.08e-44	8.1603	7.5693	8.7388	1.67e-166
female	chr1_196907328_G_A	rs7417769	CFHR4,RP4-608O15.3	1	196907328	G	A	0.2023	1.1882	0.6374	0.3206	0.042	Age related macular degeneration	-0.003601	-0.004371	-0.002803	1.95e-19	7.76e-06	-1.6913	-2.0468	-1.3275	2.43e-20
female	chr1_196994128_C_CAA	rs565457964,rs886045749	CFHR5	1	196994128	C	CAA	0.0396	9.2259	0.9224	0.076	0.0016	Age related macular degeneration	-0.010775	-0.012449	-0.008795	7.55e-31	3.82e-07	-0.995	-1.1532	-0.8145	2.61e-31
female	chr1_197101391_C_G	rs12138336	ASPM	1	197101391	C	G	0.059	0.8244	0.8856	0.1108	0.0036	Age related macular degeneration	-0.003949	-0.005134	-0.002666	2.88e-10	0.0518	-0.5462	-0.7123	-0.3685	3.81e-10
female	chr1_200962619_A_AC	rs113307843	KIF21B	1	200962619	A	AC	0.2076	0.8082	0.6284	0.3281	0.0435	Inflammatory bowel disease	-0.002111	-0.003267	-0.00099	0.000273	0.478	-1.0334	-1.5821	-0.4807	0.000235
female	chr1_201831383_T_G	rs2678204	IPO9	1	201831383	T	G	0.2966	0.948	0.4955	0.4158	0.0887	Diabetes mellitus type 2	0.027202	0.011807	0.041831	0.000357	0.569	19.2851	8.7107	29.8792	0.000389
female	chr1_203067629_C_T	rs2275354	PPFIA4	1	203067629	C	T	0.3568	1.2398	0.4144	0.4577	0.1279	Atrial fibrillation and flutter	0.011518	0.007083	0.015865	3.48e-07	0.0378	9.8197	5.9919	13.7039	5.57e-07
female	chr1_206453482_G_C	rs2483058	SRGAP2	1	206453482	G	C	0.4991		0.252	0.4979	0.2501	Inguinal femoral and abdominal hernia	0.000397	9.7e-05	0.000696	0.00934	0.00251	0.4707	0.1174	0.83	0.00943
female	chr1_206770623_C_A	rs3024493	IL10	1	206770623	C	A	0.1557	1.0221	0.713	0.2626	0.0245	Inflammatory bowel disease	0.003709	0.002345	0.005045	5.11e-08	0.737	1.3765	0.8723	1.8915	1.14e-07
female	chr1_206789333_T_A	rs67226021	IL19	1	206789333	T	A	0.0569	1.3161	0.8896	0.107	0.0034	Inflammatory bowel disease	-0.004189	-0.006418	-0.001933	0.00023	0.125	-0.5604	-0.8537	-0.262	0.000203
female	chr1_212710120_C_T	rs183191679	BATF3	1	212710120	C	T	0.0327	3.1804	0.9358	0.0631	0.0011	Interstitial lung disease and pulmonary sarcoidosis	0.014503	0.006591	0.023356	0.000904	0.335	1.1317	0.496	1.8139	0.000941
female	chr1_213972388_G_C	rs340882	PROX1	1	213972388	G	C	0.4918	0.8583	0.2582	0.5001	0.2417	Diabetes mellitus type 2	-0.035152	-0.050101	-0.020237	3.54e-06	0.697	-40.3661	-57.5356	-24.0046	2.33e-06
female	chr1_213977478_G_C	rs79687284	PROX1	1	213977478	G	C	0.0175	0.3982	0.9654	0.0343	3e-04	Diabetes mellitus type 2	0.137998	0.09192	0.187351	2.16e-08	0.284	5.7152	3.7443	7.769	2.13e-08
female	chr1_218348267_A_G	rs2799098	TGFB2	1	218348267	A	G	0.1985	0.9721	0.6428	0.3174	0.0398	Inguinal femoral and abdominal hernia	-0.000898	-0.001286	-0.000514	6.26e-06	0.000982	-0.4197	-0.6024	-0.2366	7.06e-06
female	chr1_218795452_G_C	rs7547760	TGFB2	1	218795452	G	C	0.4917	0.9991	0.2599	0.4967	0.2433	Inguinal femoral and abdominal hernia	0.009994	0.003211	0.01611	0.00198	0.672	12.039	3.9467	19.956	0.00309
female	chr1_219026038_G_C	rs1256580	LYPLAL1	1	219026038	G	C	0.1549	1.0356	0.7147	0.2609	0.0244	Acne vulgaris	0.019484	0.009517	0.029458	0.000135	0.827	7.296	3.6066	11.2355	0.000197
female	chr1_219570796_C_A	rs2785988	ZC3H11B	1	219570796	C	A	0.299	1.0449	0.4918	0.4184	0.0898	Inguinal femoral and abdominal hernia	-0.015811	-0.034455	0.002558	0.0888	0.842	-10.9061	-23.6017	2.282	0.0988
female	chr1_219604773_C_T	rs11118358	ZC3H11B	1	219604773	C	T	0.4671	1.0082	0.2845	0.4969	0.2186	Osteoarthritis	0.024629	0.016479	0.03293	4.55e-09	0.001	27.4473	17.9864	36.6973	6.58e-09
female	chr1_220796686_G_A	rs2642438	MARC1	1	220796686	G	A	0.2836	0.9982	0.5131	0.4067	0.0802	Cirrhosis and other chronic liver diseases	-0.013585	-0.022425	-0.004662	0.00254	0.000337	-9.0655	-14.8975	-3.2402	0.00242
female	chr1_220880203_T_C	rs12141189	HLX	1	220880203	T	C	0.3019	1.255	0.4882	0.4199	0.0919	Appendicitis	0.000293	0.000192	0.000395	1.07e-08	0.734	0.2116	0.1377	0.286	2e-08
female	chr1_220884320_G_A	rs3738182	HLX	1	220884320	G	A	0.2395	1.4143	0.579	0.363	0.0581	Appendicitis	-0.000373	-0.000485	-0.000259	1.02e-10	0.078	-0.2095	-0.2717	-0.1465	5.8e-11
female	chr1_222661461_C_T	rs1133220	MIA3	1	222661461	C	T	0.255	1.0175	0.5554	0.3792	0.0654	Ischemic heart disease	-0.074313	-0.117803	-0.03119	0.000745	2.82e-05	-44.6066	-70.2039	-18.8996	0.000701
female	chr1_228848762_T_C	rs56300457	RHOU	1	228848762	T	C	0.2662	1.1155	0.5381	0.3914	0.0705	Non melanoma skin cancer	0.001887	0.001679	0.00209	1.43e-72	0.00208	1.2219	1.0845	1.3595	5.29e-69
female	chr1_229537208_A_G	rs348330	ABCB10	1	229537208	A	G	0.3558	1.0013	0.4153	0.4577	0.127	Diabetes mellitus type 2	0.016067	0.001744	0.030361	0.0302	0.121	13.5598	1.3773	25.8922	0.0294
female	chr1_230710048_A_G	rs699	AGT	1	230710048	A	G	0.4287	1.0279	0.3279	0.4868	0.1854	Ischemic heart disease	0.075695	0.037531	0.112538	6.44e-05	0.7	77.3081	37.8954	116.6318	0.000104
female	chr1_234599210_T_C	rs10910476	IRF2BP2	1	234599210	T	C	0.49	0.8981	0.2613	0.4975	0.2412	Inflammatory bowel disease	-0.001898	-0.002902	-0.000893	0.000238	0.756	-2.184	-3.3523	-1.0234	0.000231
female	chr1_241860596_A_G	rs4149909	EXO1	1	241860596	A	G	0.0315	1.0338	0.9381	0.0607	0.0011	Breast cancer	0.102189	0.066968	0.138541	2.27e-08	0.000359	7.6372	4.9982	10.3613	2.88e-08
female	chr2_417167_T_C	rs62106258	FAM150B	2	417167	T	C	0.0201	0.4238	0.9604	0.0392	5e-04	Diabetes mellitus type 2	-0.139373	-0.1833	-0.092355	1.43e-09	0.813	-6.6051	-8.7181	-4.4616	9.94e-10
female	chr2_631396_TA_T	rs11387790	TMEM18	2	631396	TA	T	0.1631	1.0195	0.7008	0.2723	0.0269	Osteoarthritis	-0.089075	-0.110844	-0.06698	1.85e-15	0.000529	-34.1476	-42.566	-25.8642	1.74e-15
female	chr2_7020359_C_T	rs309306	RNF144A	2	7020359	C	T	0.4374	1.0256	0.3166	0.492	0.1915	Non rheumatic valvular heart disease	-0.012866	-0.017971	-0.00778	7.36e-07	0.0127	-13.0957	-18.2152	-7.9269	3.9e-07
female	chr2_7564729_G_A	rs79522206	RNF144A	2	7564729	G	A	0.0273	1.1281	0.9462	0.053	8e-04	Non melanoma skin cancer	0.002244	0.001598	0.002918	2.32e-11	0.114	0.1459	0.1047	0.1891	2.6e-11
female	chr2_11592421_G_GAATCAC	rs58502716	GREB1	2	11592421	G	GAATCAC	0.3775	1.129	0.388	0.4689	0.143	Endometriosis	-0.00345	-0.004322	-0.002583	2.77e-15		-3.0275	-3.7713	-2.2856	3.36e-15
female	chr2_16317140_T_C	rs16982253	FAM49A	2	16317140	T	C	0.0668	0.6265	0.8711	0.1242	0.0047	Non melanoma skin cancer	-0.001682	-0.00199	-0.001362	8.03e-26	0.0829	-0.2639	-0.3136	-0.2145	9.13e-26
female	chr2_18647206_G_C	rs1445132	NT5C1B	2	18647206	G	C	0.2043	0.9462	0.6341	0.3233	0.0426	Appendicitis	0.000227	0.000112	0.000345	0.000139	0.157	0.1098	0.0537	0.1672	0.000159
female	chr2_19289199_C_T	rs56259011	OSR1	2	19289199	C	T	0.2184	1.1711	0.6119	0.3395	0.0487	Appendicitis	0.000345	0.000231	0.00046	3.89e-09	0.0481	0.1805	0.1213	0.2413	3.66e-09
female	chr2_19576027_C_A	rs17686418	OSR1	2	19576027	C	A	0.2038	1.0222	0.6344	0.3237	0.0419	Inguinal femoral and abdominal hernia	-0.000834	-0.001201	-0.000457	1.03e-05	0.0494	-0.3991	-0.5763	-0.2206	1e-05
female	chr2_20678646_T_C	rs3072	GDF7	2	20678646	T	C	0.3651	0.9921	0.4025	0.4647	0.1328	Genital prolapse	0.004969	0.003372	0.006582	1.65e-09	1.84e-11	4.3317	2.8872	5.7132	1.71e-09
female	chr2_21066560_A_G	rs581411	APOB	2	21066560	A	G	0.1872	0.9972	0.6613	0.3031	0.0356	Ischemic heart disease	-0.040967	-0.090831	0.008725	0.104	0.00926	-18.0496	-40.047	3.6846	0.105
female	chr2_24927142_C_G	rs6749422	ADCY3	2	24927142	C	G	0.4181	0.834	0.3388	0.486	0.1751	Inguinal femoral and abdominal hernia	-0.000205	-0.000504	9.8e-05	0.188	2.02e-05	-0.2047	-0.5041	0.1004	0.194
female	chr2_27508073_C_T	rs1260326	GCKR	2	27508073	C	T	0.35	1.0744	0.4225	0.455	0.1225	Gallbladder and biliary diseases	-0.042725	-0.058145	-0.027349	5.01e-08	0.77	-35.1619	-47.646	-22.9272	4.3e-08
female	chr2_27566994_T_A	rs965813	AC109829.1	2	27566994	T	A	0.216	0.9411	0.6149	0.3382	0.0469	Gout	-0.000616	-0.001531	0.000338	0.195	0.000127	-0.3108	-0.7694	0.1664	0.188
female	chr2_43224855_C_T	rs538857577	ZFP36L2	2	43224855	C	T	0.0237	13.603	0.9533	0.046	7e-04	Gallbladder and biliary diseases	0.127732	0.080018	0.191089	1.16e-05	0.174	7.3932	4.5131	11.0696	1.99e-05
female	chr2_43225479_C_T	rs11675632	ZFP36L2	2	43225479	C	T	0.0717	1.082	0.8619	0.1329	0.0052	Gallbladder and biliary diseases	-0.007042	-0.009496	-0.004518	2.1e-08	0.0632	-1.1883	-1.5933	-0.7742	1.3e-08
female	chr2_43253082_C_T	rs62137406	THADA	2	43253082	C	T	0.0484	7.3675	0.9057	0.0917	0.0026	Diabetes mellitus type 2	0.075357	0.029402	0.124719	0.00191	0.592	8.6485	3.2802	14.2149	0.00174
female	chr2_43382888_C_T	rs13408002	THADA	2	43382888	C	T	0.048	0.4721	0.9063	0.0914	0.0023	Diabetes mellitus type 2	-0.048347	-0.075318	-0.022029	0.000327	0.114	-5.4776	-8.3797	-2.5145	0.000246
female	chr2_43570480_C_T	rs17031056	THADA	2	43570480	C	T	0.2134	1.1857	0.6199	0.3333	0.0468	Gallbladder and biliary diseases	-0.004829	-0.006392	-0.003188	3.49e-09	0.0665	-2.4214	-3.2253	-1.6371	3.07e-09
female	chr2_43813262_G_C	rs6720173	ABCG5	2	43813262	G	C	0.1366	0.8091	0.746	0.2349	0.0191	Gallbladder and biliary diseases	0.015759	0.013959	0.017595	7.51e-64	8.51e-16	5.1577	4.5458	5.7795	1.78e-60
female	chr2_43817746_C_A	rs139029940	ABCG5	2	43817746	C	A	0.1638	1.1532	0.6994	0.2737	0.0269	Gallbladder and biliary diseases	-0.016783	-0.01851	-0.015042	3.24e-79	7.02e-17	-6.4029	-7.0678	-5.7312	9.17e-81
female	chr2_43825694_C_A	rs7596134	ABCG5	2	43825694	C	A	0.2927	1.1503	0.5008	0.413	0.0862	Gallbladder and biliary diseases	0.020985	0.019675	0.022249	1.63e-221	3.03e-45	15.1207	14.1418	16.0965	1.26e-201
female	chr2_43845437_T_G	rs4299376	ABCG8	2	43845437	T	G	0.2164	1.1611	0.6144	0.3384	0.0472	Gallbladder and biliary diseases	0.050272	0.008122	0.093275	0.0213	0.00241	26.286	3.9887	48.574	0.0218
female	chr2_43872294_C_A	rs4148217	ABCG8	2	43872294	C	A	0.2171	1.1319	0.6134	0.339	0.0476	Gallbladder and biliary diseases	0.006857	0.005246	0.008428	3.42e-17	1.73e-07	3.5507	2.7435	4.3903	1.65e-17
female	chr2_44320435_A_G	rs698761	PREPL,SLC3A1	2	44320435	A	G	0.3974	0.8665	0.3642	0.4767	0.1591	Gallbladder and biliary diseases	-0.005924	-0.007375	-0.00453	2.4e-16	0.000135	-5.5008	-6.7847	-4.2113	8.82e-17
female	chr2_55852474_G_A	rs11899380	EFEMP1	2	55852474	G	A	0.0728	0.5606	0.86	0.1345	0.0055	Inguinal femoral and abdominal hernia	0.00401	0.003313	0.004718	5.14e-29	0.0307	0.694	0.5721	0.8135	7.33e-29
female	chr2_55879793_C_T	rs59985551	EFEMP1	2	55879793	C	T	0.2249	1.0162	0.6014	0.3475	0.0511	Genital prolapse	-0.00255	-0.003051	-0.002036	1.05e-22	7.49e-09	-1.3472	-1.6182	-1.0799	1.34e-22
female	chr2_59080590_A_G	rs6545714	FANCL	2	59080590	A	G	0.4002	0.9692	0.3607	0.4781	0.1612	Diabetes mellitus type 2	0.021315	0.00723	0.035045	0.0024	0.651	20.3925	7.002	33.7956	0.00305
female	chr2_60359572_C_G	rs243018	BCL11A	2	60359572	C	G	0.4368	0.9376	0.3169	0.4926	0.1904	Diabetes mellitus type 2	0.033927	0.020248	0.047514	1.03e-06	0.634	35.5028	21.0413	49.969	1.42e-06
female	chr2_60890978_A_C	rs12713428	REL	2	60890978	A	C	0.2485	1.1154	0.5656	0.3718	0.0625	Psoriasis	0.021267	0.013187	0.029289	2.82e-07	0.882	12.7103	7.7964	17.5692	5.09e-07
female	chr2_65060762_A_G	rs2249105	CEP68	2	65060762	A	G	0.3295	0.8716	0.4497	0.4415	0.1087	Atrial fibrillation and flutter	-0.050188	-0.067493	-0.033228	1.12e-08	0.918	-38.8656	-52.0377	-25.546	1.17e-08
female	chr2_67629433_GATGATGATGATGATA_G	rs56986722,rs397955142	ETAA1	2	67629433	GATGATGATGATGATA	G	0.3087	1.0097	0.4785	0.4255	0.096	Endometriosis	0.006306	0.004543	0.008011	7.45e-13	0.000321	4.6371	3.3399	5.9329	2.13e-12
female	chr2_68454812_G_A	rs79473518	FBXO48	2	68454812	G	A	0.0278	0.823	0.9453	0.0539	8e-04	Migraine	0.101333	0.064021	0.139637	1.41e-07	0.0038	6.7004	4.2443	9.1883	1.19e-07
female	chr2_70489467_C_T	rs2902345	TGFA	2	70489467	C	T	0.4257	1.1136	0.3306	0.4873	0.1821	Osteoarthritis	0.031385	0.022986	0.03942	9.02e-14	5.64e-06	32.0524	23.719	40.7427	1.52e-13
female	chr2_71307681_G_C	rs17743264	ZNF638	2	71307681	G	C	0.4808	0.9764	0.2696	0.4992	0.2312	Atrial fibrillation and flutter	-0.009734	-0.014396	-0.005156	4.09e-05	0.84	-10.951	-16.2354	-5.7978	3.25e-05
female	chr2_85537837_G_T	rs1446668	MAT2A	2	85537837	G	T	0.4495	0.9839	0.3029	0.4951	0.202	Ischemic heart disease	0.120385	0.084186	0.155689	4.5e-11	0.711	129.4672	89.8728	169.2596	1.14e-10
female	chr2_97725153_C_T	rs145955907	ZAP70	2	97725153	C	T	0.0196	32.107	0.9612	0.0383	5e-04	Interstitial lung disease and pulmonary sarcoidosis	0.060472	0.034943	0.090348	2.52e-05	0.511	2.8707	1.6278	4.2372	3.53e-05
female	chr2_102275879_G_A	rs60227565	IL1RL1	2	102275879	G	A	0.1526	1.2829	0.718	0.2587	0.0233	Asthma	-0.031782	-0.037531	-0.026003	3.48e-27	0.257	-11.3853	-13.5022	-9.2787	2.34e-26
female	chr2_102309902_G_A	rs12470864	IL1RL1	2	102309902	G	A	0.3295	0.8319	0.4499	0.4411	0.109	Asthma	0.020347	0.016188	0.024558	5.96e-22	0.45	16.0522	12.7302	19.3275	1.37e-21
female	chr2_106073280_G_A	rs66989638	C2orf40	2	106073280	G	A	0.1859	1.6129	0.6636	0.3011	0.0353	Osteoarthritis	0.033388	0.02227	0.04484	6.18e-09	0.000233	14.806	9.7271	19.7056	6.05e-09
female	chr2_111111024_TTGAG_T	rs139541361	ACOXL	2	111111024	TTGAG	T	0.1059	0.9868	0.7996	0.1889	0.0115	Asthma	0.021426	0.014646	0.028323	1.13e-09	0.351	5.3963	3.653	7.1427	1.62e-09
female	chr2_144498941_C_T	rs4556923	ZEB2	2	144498941	C	T	0.1669	1.154	0.6942	0.2778	0.028	Migraine	0.047755	0.032012	0.063485	4.1e-09	0.0209	19.0081	12.7313	25.325	5.82e-09
female	chr2_162267541_T_C	rs1990760	IFIH1	2	162267541	T	C	0.4139	0.9362	0.344	0.4841	0.1719	Psoriasis	-0.010238	-0.017805	-0.00288	0.00767	0.0138	-9.8874	-17.2388	-2.7534	0.00762
female	chr2_162268127_T_C	rs35667974	IFIH1	2	162268127	T	C	0.0191	1.2572	0.9621	0.0375	4e-04	Non Hodgkin lymphoma	-0.20776	-0.336961	-0.066258	0.00259	0.526	-9.3178	-15.3742	-3.0527	0.00256
female	chr2_164672366_C_T	rs13389219	COBLL1	2	164672366	C	T	0.3494	0.8193	0.4244	0.4523	0.1233	Diabetes mellitus type 2	-0.066211	-0.081287	-0.051261	8.25e-18	0.000597	-53.9412	-66.1975	-41.6735	5.3e-18
female	chr2_174396420_T_C	rs13009079	SCRN3	2	174396420	T	C	0.3117	0.9333	0.4741	0.4284	0.0975	Atrial fibrillation and flutter	-0.010515	-0.015364	-0.005505	2.81e-05	0.385	-7.6944	-11.2219	-4.1445	2.04e-05
female	chr2_178566270_G_A	rs3731746	TTN	2	178566270	G	A	0.167	0.9683	0.6945	0.2769	0.0286	Atrial fibrillation and flutter	0.033819	0.0278	0.039796	3.25e-28	0.000478	13.5445	11.1285	15.9856	1.04e-27
female	chr2_178607496_A_G	rs72646809	TTN	2	178607496	A	G	0.0365	3.3312	0.9284	0.0702	0.0014	Atrial fibrillation and flutter	0.046701	0.029687	0.064421	1.26e-07	0.603	4.0633	2.5485	5.6097	1.74e-07
female	chr2_178717810_G_T	rs2627043	TTN	2	178717810	G	T	0.2054	0.9504	0.6316	0.326	0.0424	Atrial fibrillation and flutter	0.015215	0.00963	0.020646	5.73e-08	0.129	7.4475	4.7368	10.1733	7.21e-08
female	chr2_201350769_G_C	rs13014235	ALS2CR12	2	201350769	G	C	0.4229	0.9373	0.333	0.4881	0.1788	Non melanoma skin cancer	0.001085	0.000906	0.001259	2.21e-33	5.37e-10	1.1139	0.9279	1.2979	7.28e-32
female	chr2_202901033_T_C	rs35212307	WDR12	2	202901033	T	C	0.1129	0.7964	0.7869	0.2005	0.0126	Ischemic heart disease	0.110373	0.051446	0.16953	0.000261	5.17e-07	29.5034	13.6652	45.2824	0.000241
female	chr2_203256340_C_G	rs72938315	CYP20A1	2	203256340	C	G	0.1378	0.9311	0.7433	0.2379	0.0189	Ischemic heart disease	0.087631	0.033409	0.143604	0.00185	8.32e-07	28.7098	10.954	46.9761	0.00183
female	chr2_203880280_T_C	rs11571297	CTLA4	2	203880280	T	C	0.372	0.8022	0.3956	0.4649	0.1396	Non melanoma skin cancer	-0.009221	-0.013419	-0.005128	1.22e-05	0.971	-7.9004	-11.4087	-4.4083	9.07e-06
female	chr2_204436786_T_C	rs34157021	PARD3B	2	204436786	T	C	0.0942	0.9898	0.8207	0.1702	0.0091	Low back pain	0.053633	0.019332	0.088749	0.00267	0.357	12.0177	4.4187	19.8105	0.00265
female	chr2_210675783_C_A	rs1047891	CPS1	2	210675783	C	A	0.3216	1.074	0.4604	0.436	0.1036	Gallbladder and biliary diseases	-0.005936	-0.007368	-0.004535	2.18e-16	1.44e-12	-4.4783	-5.5244	-3.4217	9.58e-17
female	chr2_215435462_T_C	rs1250258	FN1	2	215435462	T	C	0.2114	1.0825	0.623	0.3312	0.0458	Ischemic heart disease	0.079262	0.035083	0.123933	0.000495	0.0739	40.0531	17.4989	62.7645	0.000624
female	chr2_217056046_G_T	rs4442975	AC007557.5	2	217056046	G	T	0.4698	0.9449	0.2821	0.4963	0.2217	Breast cancer	-0.091143	-0.104188	-0.078221	3.47e-43		-98.7869	-112.3259	-85.0202	5.34e-45
female	chr2_217090259_T_A	rs7587558	DIRC3	2	217090259	T	A	0.0308	0.707	0.9393	0.0598	9e-04	Breast cancer	-0.15722	-0.18644	-0.126632	2.88e-25		-11.4116	-13.5125	-9.2512	2.06e-25
female	chr2_217401715_TG_T	rs66470855	DIRC3	2	217401715	TG	T	0.3069	1.1476	0.481	0.4241	0.0948	Thyroid cancer	0.046942	0.033954	0.059661	9.69e-13	3.9e-10	34.6024	25.1758	44.2752	5.94e-13
female	chr2_218255532_T_C	rs736730	ARPC2	2	218255532	T	C	0.3297	1.2362	0.4504	0.4398	0.1097	Gallbladder and biliary diseases	-0.004353	-0.005723	-0.002955	5.72e-10	0.0341	-3.3787	-4.4391	-2.3218	4.57e-10
female	chr2_226234464_T_C	rs2943645	IRS1	2	226234464	T	C	0.3611	0.9738	0.4087	0.4606	0.1308	Diabetes mellitus type 2	-0.093899	-0.142318	-0.047175	0.000107	0.000338	-79.5118	-118.8605	-40.2986	6.75e-05
female	chr2_233634983_G_GTT	rs201283363	UGT1A8	2	233634983	G	GTT	0.0328	0.4874	0.9354	0.0635	0.0011	Gallbladder and biliary diseases	-0.005725	-0.008593	-0.002779	0.000106	0.576	-0.4403	-0.6651	-0.2149	0.000107
female	chr2_233703807_CTCTG_C	rs34781889,rs368736653	UGT1A10,UGT1A6,UGT1A7,UGT1A8,UGT1A9	2	233703807	CTCTG	C	0.3559	1.2144	0.4156	0.457	0.1273	Gallbladder and biliary diseases	0.003673	0.002364	0.005023	7.54e-08	0.000969	3.1226	1.9767	4.2989	1.06e-07
female	chr2_233905414_C_T	rs10187654	TRPM8	2	233905414	C	T	0.1566	0.7728	0.7116	0.2635	0.0249	Migraine	-0.067874	-0.083566	-0.051967	2.13e-17	1.24e-06	-24.943	-30.7101	-19.0944	2.25e-17
female	chr2_240628909_C_T	rs34236350	GPR35	2	240628909	C	T	0.2679	1.507	0.5364	0.3914	0.0721	Inflammatory bowel disease	0.002905	0.001731	0.004056	1.16e-06	0.258	1.854	1.1148	2.6229	1.37e-06
female	chr2_241751330_C_T	rs1105273	D2HGDH	2	241751330	C	T	0.1383	1.3847	0.7427	0.2381	0.0192	Asthma	0.00944	0.003269	0.015604	0.00265	0.672	3.1088	1.0731	5.1714	0.00306
female	chr2_241759225_G_A	rs34290285	D2HGDH	2	241759225	G	A	0.2169	0.8355	0.6137	0.3388	0.0474	Asthma	-0.021858	-0.026743	-0.017065	5.21e-19	0.747	-11.138	-13.5352	-8.7287	2.28e-19
female	chr3_11511546_C_T	rs2447606	ATG7	3	11511546	C	T	0.1578	1.0977	0.7098	0.2649	0.0253	Non melanoma skin cancer	-0.00039	-0.000634	-0.000144	0.00178	0.0265	-0.1451	-0.2336	-0.0543	0.00158
female	chr3_12309724_A_G	rs12485478	PPARG	3	12309724	A	G	0.0274	0.8279	0.946	0.0532	8e-04	Diabetes mellitus type 2	0.091263	0.046794	0.137487	8.39e-05	0.257	5.9415	3.0145	8.9173	9.45e-05
female	chr3_12351626_C_G	rs1801282	PPARG	3	12351626	C	G	0.1702	1.389	0.689	0.2816	0.0294	Diabetes mellitus type 2	-0.077139	-0.097173	-0.057519	2.04e-14	0.0762	-30.7406	-38.6287	-22.9352	6.81e-15
female	chr3_12800305_G_A	rs7650482	CAND2	3	12800305	G	A	0.3932	0.9329	0.3687	0.4762	0.155	Atrial fibrillation and flutter	-0.01814	-0.023095	-0.013271	3.54e-13	0.67	-16.6667	-21.0839	-12.2716	1.63e-13
female	chr3_23413299_A_G	rs1496653	UBE2E2	3	23413299	A	G	0.311	1.5888	0.4758	0.4264	0.0978	Diabetes mellitus type 2	-0.026564	-0.043056	-0.010759	0.00136	0.221	-19.419	-30.9802	-7.5892	0.00121
female	chr3_27255305_C_G	rs1550769	NEK10	3	27255305	C	G	0.2605	1.0709	0.5472	0.3847	0.0681	Breast cancer	0.057967	0.044886	0.071222	4.74e-18		36.1135	27.852	44.5318	2.37e-17
female	chr3_49357401_G_A	rs1050450	GPX1	3	49357401	G	A	0.4347	1.5117	0.3208	0.489	0.1902	Ischemic heart disease	-0.03658	-0.076751	0.003449	0.0749	0.0118	-37.2372	-77.7693	3.1984	0.0692
female	chr3_49684099_G_A	rs3197999	MST1	3	49684099	G	A	0.3923	1.4631	0.3704	0.4747	0.1549	Ischemic heart disease	-0.052767	-0.094736	-0.011958	0.0125	0.0606	-48.3117	-86.2332	-11.4647	0.0105
female	chr3_50003880_T_C	rs6765484	RBM6	3	50003880	T	C	0.4406	1.2088	0.3134	0.492	0.1945	Asthma	0.079378	0.051105	0.107286	3.52e-08	0.0337	83.7661	54.0446	113.758	3.03e-08
female	chr3_53026537_A_AT	rs34353860	RP11-894J14.5,SFMBT1	3	53026537	A	AT	0.3728	0.9716	0.3941	0.4663	0.1396	Gout	0.001394	0.000652	0.002096	0.00015	3.06e-05	1.2496	0.5835	1.908	0.000192
female	chr3_64742636_G_T	rs11130982	ADAMTS9	3	64742636	G	T	0.2979	0.985	0.493	0.4182	0.0888	Diabetes mellitus type 2	-0.03394	-0.050011	-0.018147	2.77e-05	0.446	-23.8298	-34.6111	-12.8688	1.78e-05
female	chr3_71482962_T_C	rs6805189	FOXP1	3	71482962	T	C	0.4794	0.9962	0.2721	0.497	0.2309	Non melanoma skin cancer	0.000811	0.000635	0.00098	7.81e-20	4.35e-09	0.9401	0.7357	1.1446	8.08e-19
female	chr3_89532258_A_T	rs724972	EPHA3	3	89532258	A	T	0.4976	1.3306	0.2534	0.4981	0.2485	Atrial fibrillation and flutter	-0.012435	-0.017217	-0.007697	3.45e-07	0.667	-14.4728	-19.9226	-9.0821	1.89e-07
female	chr3_101937583_G_C	rs771571	NFKBIZ	3	101937583	G	C	0.4311	0.6985	0.3251	0.4875	0.1873	Psoriasis	-0.018604	-0.026369	-0.01094	2.48e-06	0.63	-18.5946	-26.1612	-10.9935	1.48e-06
female	chr3_123346931_A_G	rs11708067	ADCY5	3	123346931	A	G	0.1696	0.7162	0.6894	0.2818	0.0287	Diabetes mellitus type 2	-0.05773	-0.074907	-0.040307	6.13e-11	0.989	-23.0088	-29.8845	-16.0496	7.38e-11
female	chr3_128159573_G_A	rs2999048	EEFSEC	3	128159573	G	A	0.3088	1.0966	0.4784	0.4256	0.096	Asthma	-0.00772	-0.012406	-0.003137	0.001	4.48e-15	-5.596	-8.9061	-2.3202	0.000794
female	chr3_131908964_T_G	rs733344	CPNE4	3	131908964	T	G	0.2655	0.9496	0.54	0.3889	0.0711	Diabetes mellitus type 2	0.034408	0.018531	0.049989	1.7e-05	0.149	21.8142	12.0566	31.6854	1.32e-05
female	chr3_136161568_A_T	rs9647335	MSL2	3	136161568	A	T	0.119	0.6113	0.7763	0.2093	0.0144	Ischemic heart disease	-0.073667	-0.125167	-0.022	0.00545	0.00767	-20.6	-35.547	-5.6682	0.00611
female	chr3_138369222_G_C	rs1199337	MRAS	3	138369222	G	C	0.144	1.0036	0.7329	0.2462	0.0209	Ischemic heart disease	0.184078	0.121761	0.246892	8.01e-09	0.426	63.0925	41.5701	84.5888	7.29e-09
female	chr3_141402972_A_C	rs2871960	ZBTB38	3	141402972	A	C	0.4633	1.0243	0.289	0.4954	0.2156	Atrial fibrillation and flutter	0.006196	0.001683	0.010594	0.00584	0.00294	6.8471	1.9767	11.7811	0.00624
[truncated: 1,811 more rows]

## Sheet: ST6
Supplementary Table 6: Individual and population DALYs for common variants by disease (1 vs 0 copies of minor allele)
[truncated: 12,385 more rows]

## Sheet: ST7
Supplementary Table 7: Genes with rare variant burdens formed using whole-exome sequencing in UK Biobank.
[truncated: 11 more rows]

[truncated: 9 more sheets: ST8, ST9, ST10, ST11, ST12, ST13, ST14, ST15, ST16]
